# Supplementary material for: metGWAS 1.0: an R workflow for network-driven over-representation analysis between independent metabolomic and meta-genome-wide association studies
Source: Bioinformatics. 2023 Aug 23;39(9):btad523. doi: 10.1093/bioinformatics/btad523 (PMC10491949; doi:10.1093/bioinformatics/btad523)
Supplement: btad523_Supplementary_Data [file btad523_supplementary_data.zip]

Archive with 59 entries (45 files):
- Supplementary Material 1/.Rhistory
- Supplementary Material 1/~$tGWAS tutorial.docx
- Supplementary Material 1/metGWAS 1.0_19 April.R
- Supplementary Material 1/metGWAS technical.docx
- Supplementary Material 1/metGWAS tutorial.docx
- Supplementary Material 1/objects/
- Supplementary Material 1/objects/discoverableGenes_akaAllGenesInHMDB_2021_10_14.RData
- Supplementary Material 1/objects/GWASnetwork_discoverableGenesOnly_2021_10_14.RData
- Supplementary Material 1/qvalue and bioconductor install.R
- Supplementary Material 1/RSelenium Driver SetUp.R
- Supplementary Material 2/Case Study-1_Tabassum et al/
- Supplementary Material 2/Case Study-1_Tabassum et al/PathwayAnalysisResults/
- Supplementary Material 2/Case Study-1_Tabassum et al/PathwayAnalysisResults/metabolites_fromTabassum.csv
- Supplementary Material 2/Case Study-1_Tabassum et al/PathwayAnalysisResults/name_map.csv
- Supplementary Material 2/Case Study-1_Tabassum et al/PathwayAnalysisResults/pathway_results.csv
- Supplementary Material 2/Case Study-1_Tabassum et al/Workflow restults/
- Supplementary Material 2/Case Study-1_Tabassum et al/Workflow restults/mod1_metabolites_cIdMissing.csv
- Supplementary Material 2/Case Study-1_Tabassum et al/Workflow restults/mod1_metabolites_with_multipleHMDBcodes.csv
- Supplementary Material 2/Case Study-1_Tabassum et al/Workflow restults/mod1_metabolitesNames_HMDBcodes.csv
- Supplementary Material 2/Case Study-1_Tabassum et al/Workflow restults/mod1_pathways_with_extraHits.csv
- Supplementary Material 2/Case Study-1_Tabassum et al/Workflow restults/mod1_pathways_with_metabolites.csv
- Supplementary Material 2/Case Study-1_Tabassum et al/Workflow restults/mod1_res_pathOverRep.RData
- Supplementary Material 2/Case Study-1_Tabassum et al/Workflow restults/mod2_primaryMetaboliteCodes.csv
- Supplementary Material 2/Case Study-1_Tabassum et al/Workflow restults/mod2_proteinsGenes.csv
- Supplementary Material 2/Case Study-1_Tabassum et al/Workflow restults/mod2_res_interProtGenes.RData
- Supplementary Material 2/Case Study-1_Tabassum et al/Workflow restults/mod3_ cardiovascular disease_from_4122 _subnetwork.pdf
- Supplementary Material 2/Case Study-1_Tabassum et al/Workflow restults/mod3_ cardiovascular disease_from_4122 _subnetwork.png
- Supplementary Material 2/Case Study-1_Tabassum et al/Workflow restults/mod3_cardiovascular disease_from_4122_clusterGenes.csv
- Supplementary Material 2/Case Study-1_Tabassum et al/Workflow restults/mod3_cardiovascular disease_from_4122_clusterNodes.csv
- Supplementary Material 2/Case Study-1_Tabassum et al/Workflow restults/mod3_cardiovascular disease_from_4122_clusterSummary.csv
- Supplementary Material 2/Case Study-1_Tabassum et al/Workflow restults/mod3_cardiovascular disease_from_4122_netGenes.csv
- Supplementary Material 2/Case Study-1_Tabassum et al/Workflow restults/mod3_cardiovascular disease_from_4122_netNodeNames.csv
- Supplementary Material 2/Case Study-1_Tabassum et al/Workflow restults/mod3_res_GWAS.RData
- Supplementary Material 2/Case Study-1_Tabassum et al/Workflow restults/mod4_overlap_genes.csv
- Supplementary Material 2/Case Study-1_Tabassum et al/Workflow restults/mod4_overrep_pval.csv
- Supplementary Material 2/Case Study-1_Tabassum et al/Workflow restults/mod4_res_diseaseOverRep.RData
- Supplementary Material 2/Case Study-2_Suhre et al/
- Supplementary Material 2/Case Study-2_Suhre et al/PathwayAnalysisResults/
- Supplementary Material 2/Case Study-2_Suhre et al/PathwayAnalysisResults/metabolites_fromSuhre.csv
- Supplementary Material 2/Case Study-2_Suhre et al/PathwayAnalysisResults/name_map.csv
- Supplementary Material 2/Case Study-2_Suhre et al/PathwayAnalysisResults/pathway_results.csv
- Supplementary Material 2/Case Study-2_Suhre et al/workflow results/
- Supplementary Material 2/Case Study-2_Suhre et al/workflow results/kidney/
- Supplementary Material 2/Case Study-2_Suhre et al/workflow results/kidney/mod3_ kidney_from_4122 _subnetwork.pdf
- Supplementary Material 2/Case Study-2_Suhre et al/workflow results/kidney/mod3_ kidney_from_4122 _subnetwork.png
- Supplementary Material 2/Case Study-2_Suhre et al/workflow results/kidney/mod3_kidney_from_4122_clusterGenes.csv
- Supplementary Material 2/Case Study-2_Suhre et al/workflow results/kidney/mod3_kidney_from_4122_clusterNamePatterns.xlsx
- Supplementary Material 2/Case Study-2_Suhre et al/workflow results/kidney/mod3_kidney_from_4122_clusterNodes.csv
- Supplementary Material 2/Case Study-2_Suhre et al/workflow results/kidney/mod3_kidney_from_4122_clusterSummary.csv
- Supplementary Material 2/Case Study-2_Suhre et al/workflow results/kidney/mod3_kidney_from_4122_netGenes.csv
- Supplementary Material 2/Case Study-2_Suhre et al/workflow results/kidney/mod3_kidney_from_4122_netNodeNames.csv
- Supplementary Material 2/Case Study-2_Suhre et al/workflow results/kidney/mod3_res_GWAS.RData
- Supplementary Material 2/Case Study-2_Suhre et al/workflow results/pathway1_aminoacyl tRNA biosynthesis/
- Supplementary Material 2/Case Study-2_Suhre et al/workflow results/pathway1_aminoacyl tRNA biosynthesis/mod2_proteinsGenes.csv
- Supplementary Material 2/Case Study-2_Suhre et al/workflow results/pathway1_aminoacyl tRNA biosynthesis/mod4_kidney/
- Supplementary Material 2/Case Study-2_Suhre et al/workflow results/pathway1_aminoacyl tRNA biosynthesis/mod4_urine/
- Supplementary Material 2/Case Study-2_Suhre et al/workflow results/pathway2_glyoxylate and dicarboxylate metabolism/
- Supplementary Material 2/Case Study-2_Suhre et al/workflow results/pathway3_glycine serine threonine metabolism/
- Supplementary Material 2/Case Study-2_Suhre et al/workflow results/pathway4_alanine aspartate glutamate metabolism/
