# Supplementary material for: metGWAS 1.0: an R workflow for network-driven over-representation analysis between independent metabolomic and meta-genome-wide association studies
Source: Bioinformatics. 2023 Aug 23;39(9):btad523. doi: 10.1093/bioinformatics/btad523 (PMC10491949; doi:10.1093/bioinformatics/btad523)
Supplement: btad523_Supplementary_Data [file btad523_supplementary_data.zip › Supplementary Material 2/Case Study-1_Tabassum et al/PathwayAnalysisResults/metabolites_fromTabassum.csv]

metNames	HMDBcode
CE(20:2;0)	HMDB0006734
CE(20:4;0)	HMDB0290203
PC(16:0;0-20:4;0)	HMDB0007982
PC(18:0;0-20:4;0)	HMDB0008048
LPC(20:4;0)	HMDB0010395
CE(20:5;0)	HMDB0290236
TAG(56:6;0)	HMDB0050003
PC(16:0;0-18:2;0)	HMDB0007973
PC(16:0;0-20:5;0)	HMDB0285961
PC(16:0;0-22:4;0)	HMDB0007988
PC(16:0;0-22:5;0)	HMDB0011228
PC(16:1;0-18:2;0)	HMDB0008006
PC(17:0;0-20:4;0)	HMDB0286115
PC(18:0;0-20:2;0)	HMDB0008045
PC(18:0;0-20:5;0)	HMDB0008050
PC(18:0;0-22:5;0)	HMDB0008055
PC(18:1;0-18:2;0)	HMDB0008105
PC(18:1;0-20:4;0)	HMDB0286327
PCO(16:0;0-20:4;0)	HMDB0013407
PCO(18:0;0-20:4;0)	HMDB0013420
PCO(18:1;0-18:2;0)	HMDB0013429
PCO(18:1;0-20:4;0)	HMDB0013432
PI(18:0;0-18:2;0)	HMDB0009809
PI(18:0;0-20:3;0)	HMDB0009813
PI(18:0;0-20:4;0)	HMDB0009815
PE(18:0;0-18:2;0)	HMDB0008994
LPE(20:4;0)	HMDB0011518
LPE(18:2;0)	HMDB0011507
LPC(14:0;0)	HMDB0010379
SM(32:1;2)	HMDB0012097
SM(34:0;2)	HMDB0010168
SM(38:1;2)	HMDB0012102
PE(18:0;0-20:4;0)	HMDB0009003
LPC(16:0;0)	HMDB0010382
SM(42:2;2)	HMDB0240635
SM(40:1;2)	HMDB0012092
SM(38:2;2)	HMDB0240610
SM(36:1;2)	HMDB0012089
CER(40:2;2)	HMDB0011775
