# Supplementary material for: metGWAS 1.0: an R workflow for network-driven over-representation analysis between independent metabolomic and meta-genome-wide association studies
Source: Bioinformatics. 2023 Aug 23;39(9):btad523. doi: 10.1093/bioinformatics/btad523 (PMC10491949; doi:10.1093/bioinformatics/btad523)
Supplement: btad523_Supplementary_Data [file btad523_supplementary_data.zip › Supplementary Material 2/Case Study-1_Tabassum et al/PathwayAnalysisResults/name_map.csv]

Query	Match	HMDB	PubChem	KEGG	SMILES	Comment
HMDB0006734	CE(20:2(6Z,9Z))	HMDB0006734	53477891	C01290	CCCCC/C=C\C/C=C\CCCCCCCCCC(=O)O[C@H]1CC[C@@]2(C3CC[C@]4(C(C3CC=C2C1)CCC4[C@H](C)CCCC(C)C)C)C	1
HMDB0290203	NA	NA	NA	NA	NA	0
HMDB0007982	PC(16:0/20:4(5Z,8Z,11Z,14Z))	HMDB0007982	10747814	C00157	CCCCCCCCCCCCCCCC(=O)OC[C@H](COP(=O)([O-])OCC[N+](C)(C)C)OC(=O)CCC/C=C\C/C=C\C/C=C\C/C=C\CCCCC	1
HMDB0008048	PC(18:0/20:4(5Z,8Z,11Z,14Z))	HMDB0008048	16219824	C00157	CCCCCCCCCCCCCCCCCC(=O)OC[C@H](COP(=O)([O-])OCC[N+](C)(C)C)OC(=O)CCC/C=C\C/C=C\C/C=C\C/C=C\CCCCC	1
HMDB0010395	LysoPC(20:4(5Z,8Z,11Z,14Z))	HMDB0010395	24779476	C04230	CCCCC/C=C\C/C=C\C/C=C\C/C=C\CCCC(=O)OC[C@H](COP(=O)([O-])OCC[N+](C)(C)C)O	1
HMDB0290236	NA	NA	NA	NA	NA	0
HMDB0050003	NA	NA	NA	NA	NA	0
HMDB0007973	PC(16:0/18:2(9Z,12Z))	HMDB0007973	5287971	C00157	CCCCCCCCCCCCCCCC(=O)OC[C@H](COP(=O)([O-])OCC[N+](C)(C)C)OC(=O)CCCCCCC/C=C\C/C=C\CCCCC	1
HMDB0285961	NA	NA	NA	NA	NA	0
HMDB0007988	PC(16:0/22:4(7Z,10Z,13Z,16Z))	HMDB0007988	24778732	C00157	CCCCCCCCCCCCCCCC(=O)OC[C@H](COP(=O)([O-])OCC[N+](C)(C)C)OC(=O)CCCCC/C=C\C/C=C\C/C=C\C/C=C\CCCCC	1
HMDB0011228	PC(P-16:0/22:5(7Z,10Z,13Z,16Z,19Z))	HMDB0011228	53480697	NA	CCCCCCCCCCCCCC/C=C\OC[C@H](COP(=O)([O-])OCC[N+](C)(C)C)OC(=O)CCCCC/C=C\C/C=C\C/C=C\C/C=C\C/C=C\CC	1
HMDB0008006	PC(16:1(9Z)/18:2(9Z,12Z))	HMDB0008006	24778768	C00157	CCCCCC/C=C\CCCCCCCC(=O)OC[C@H](COP(=O)([O-])OCC[N+](C)(C)C)OC(=O)CCCCCCC/C=C\C/C=C\CCCCC	1
HMDB0286115	NA	NA	NA	NA	NA	0
HMDB0008045	PC(18:0/20:2(11Z,14Z))	HMDB0008045	24778847	C00157	CCCCCCCCCCCCCCCCCC(=O)OC[C@H](COP(=O)([O-])OCC[N+](C)(C)C)OC(=O)CCCCCCCCC/C=C\C/C=C\CCCCC	1
HMDB0008050	PC(18:0/20:5(5Z,8Z,11Z,14Z,17Z))	HMDB0008050	24778860	C00157	CCCCCCCCCCCCCCCCCC(=O)OC[C@H](COP(=O)([O-])OCC[N+](C)(C)C)OC(=O)CCC/C=C\C/C=C\C/C=C\C/C=C\C/C=C\CC	1
HMDB0008055	PC(18:0/22:5(4Z,7Z,10Z,13Z,16Z))	HMDB0008055	24778871	C00157	CCCCCCCCCCCCCCCCCC(=O)OC[C@H](COP(=O)([O-])OCC[N+](C)(C)C)OC(=O)CC/C=C\C/C=C\C/C=C\C/C=C\C/C=C\CCCCC	1
HMDB0008105	PC(18:1(9Z)/18:2(9Z,12Z))	HMDB0008105	24778939	C00157	CCCCCCCC/C=C\CCCCCCCC(=O)OC[C@H](COP(=O)([O-])OCC[N+](C)(C)C)OC(=O)CCCCCCC/C=C\C/C=C\CCCCC	1
HMDB0286327	NA	NA	NA	NA	NA	0
HMDB0013407	PC(o-16:0/20:4(8Z,11Z,14Z,17Z))	HMDB0013407	53481701	NA	CCCCCCCCCCCCCCCCOC[C@H](COP(=O)([O-])OCC[N+](C)(C)C)OC(=O)CCCCCC/C=C\C/C=C\C/C=C\C/C=C\CC	1
HMDB0013420	PC(o-18:0/20:4(8Z,11Z,14Z,17Z))	HMDB0013420	6443065	NA	CCCCCCCCCCCCCCCCCCOC[C@H](COP(=O)([O-])OCC[N+](C)(C)C)OC(=O)CCC/C=C\C/C=C\C/C=C\C/C=C\CCCCC	1
HMDB0013429	PC(o-18:1(9Z)/18:2(9Z,12Z))	HMDB0013429	6443159	NA	CCCCCCCC/C=C\CCCCCCCCOC[C@H](COP(=O)([O-])OCC[N+](C)(C)C)OC(=O)CCCCCCC/C=C\C/C=C\CCCCC	1
HMDB0013432	PC(o-18:1(9Z)/20:4(8Z,11Z,14Z,17Z))	HMDB0013432	24779379	NA	CCCCCCCC/C=C\CCCCCCCCOC[C@H](COP(=O)([O-])OCC[N+](C)(C)C)OC(=O)CCC/C=C\C/C=C\C/C=C\C/C=C\CCCCC	1
HMDB0009809	PI(18:0/18:2(9Z,12Z))	HMDB0009809	NA	C00626	[H][C@@](COC(=O)CCCCCCCCCCCCCCCCC)(COP(O)(=O)O[C@H]1C(O)C(O)C(O)[C@@H](O)C1O)OC(=O)CCCCCCC\C=C/C\C=C/CCCCC	1
HMDB0009813	PI(18:0/20:3(5Z,8Z,11Z))	HMDB0009813	NA	C00626	[H][C@@](COC(=O)CCCCCCCCCCCCCCCCC)(COP(O)(=O)O[C@H]1C(O)C(O)C(O)[C@@H](O)C1O)OC(=O)CCC\C=C/C\C=C/C\C=C/CCCCCCCC	1
HMDB0009815	PI(18:0/20:4(5Z,8Z,11Z,14Z))	HMDB0009815	NA	C00626	[H][C@@](COC(=O)CCCCCCCCCCCCCCCCC)(COP(O)(=O)O[C@H]1C(O)C(O)C(O)[C@@H](O)C1O)OC(=O)CCC\C=C/C\C=C/C\C=C/C\C=C/CCCCC	1
HMDB0008994	PE(18:0/18:2(9Z,12Z))	HMDB0008994	9546749	C00350	CCCCCCCCCCCCCCCCCC(=O)OC[C@H](COP(=O)(O)OCCN)OC(=O)CCCCCCC/C=C\C/C=C\CCCCC	1
HMDB0011518	LysoPE(20:4(8Z,11Z,14Z,17Z)/0:0)	HMDB0011518	53480952	NA	CC/C=C\C/C=C\C/C=C\C/C=C\CCCCCCC(=O)OC[C@H](COP(=O)(O)OCCN)O	1
HMDB0011507	LysoPE(18:2(9Z,12Z)/0:0)	HMDB0011507	52925130	NA	CCCCC/C=C\C/C=C\CCCCCCCC(=O)OC[C@H](COP(=O)(O)OCCN)O	1
HMDB0010379	LysoPC(14:0)	HMDB0010379	460604	C04230	CCCCCCCCCCCCCC(=O)OC[C@H](COP(=O)([O-])OCC[N+](C)(C)C)O	1
HMDB0012097	SM(d18:1/14:0)	HMDB0012097	11433862	NA	CCCCCCCCCCCCC/C=C/[C@H]([C@H](COP(=O)([O-])OCC[N+](C)(C)C)NC(=O)CCCCCCCCCCCCC)O	1
HMDB0010168	SM(d18:0/16:0)	HMDB0010168	5283591	C00550	CCCCCCCCCCCCCCC[C@H]([C@H](COP(=O)(O)OCC[N+](C)(C)C)NC(=O)CCCCCCCCCCCCCCC)O	1
HMDB0012102	SM(d18:1/20:0)	HMDB0012102	44260124	C00550	CCCCCCCCCCCCCCCCCCCC(=O)N[C@@H](COP(=O)([O-])OCC[N+](C)(C)C)[C@@H](/C=C/CCCCCCCCCCCCC)O	1
HMDB0009003	PE(18:0/20:4(5Z,8Z,11Z,14Z))	HMDB0009003	5289133	C00350	CCCCCCCCCCCCCCCCCC(=O)OC[C@H](COP(=O)(O)OCCN)OC(=O)CCC/C=C\C/C=C\C/C=C\C/C=C\CCCCC	1
HMDB0010382	LysoPC(16:0)	HMDB0010382	460602	C04230	CCCCCCCCCCCCCCCC(=O)OC[C@H](COP(=O)([O-])OCC[N+](C)(C)C)O	1
HMDB0240635	NA	NA	NA	NA	NA	0
HMDB0012092	SM(d18:0/22:1(13Z))	HMDB0012092	53481362	C00550	CCCCCCCCCCCCCCC[C@H]([C@H](COP(=O)([O-])OCC[N+](C)(C)C)NC(=O)CCCCCCCCCCC/C=C\CCCCCCCC)O	1
HMDB0240610	NA	NA	NA	NA	NA	0
HMDB0012089	SM(d18:0/18:1(9Z))	HMDB0012089	44260139	C00550	CCCCCCCCCCCCCCC[C@H]([C@H](COP(=O)([O-])OCC[N+](C)(C)C)NC(=O)CCCCCCC/C=C\CCCCCCCC)O	1
HMDB0011775	Cer(d18:1/22:1(13Z))	HMDB0011775	53481052	NA	CCCCCCCCCCCCC/C=C/[C@H]([C@H](CO)NC(=O)CCCCCCCCCCC/C=C\CCCCCCCC)O	1
