# Supplementary material for: metGWAS 1.0: an R workflow for network-driven over-representation analysis between independent metabolomic and meta-genome-wide association studies
Source: Bioinformatics. 2023 Aug 23;39(9):btad523. doi: 10.1093/bioinformatics/btad523 (PMC10491949; doi:10.1093/bioinformatics/btad523)
Supplement: btad523_Supplementary_Data [file btad523_supplementary_data.zip › Supplementary Material 2/Case Study-1_Tabassum et al/PathwayAnalysisResults/pathway_results.csv]

	Total	Expected	Hits	Raw p	-log10(p)	Holm adjust	FDR	Impact
Glycerophospholipid metabolism	36	0.13935	3	0.00021965	3.6583	0.01845	0.01845	0.21631
Sphingolipid metabolism	21	0.08129	2	0.0025392	2.5953	0.21075	0.10665	0
Linoleic acid metabolism	5	0.019355	1	0.01923	1.716	1	0.53845	0
alpha-Linolenic acid metabolism	13	0.050323	1	0.049357	1.3066	1	0.89155	0
Glycosylphosphatidylinositol (GPI)-anchor biosynthesis	14	0.054194	1	0.053068	1.2752	1	0.89155	0.00399
Arachidonic acid metabolism	36	0.13935	1	0.13171	0.88038	1	1	0
