# Supplementary material for: metGWAS 1.0: an R workflow for network-driven over-representation analysis between independent metabolomic and meta-genome-wide association studies
Source: Bioinformatics. 2023 Aug 23;39(9):btad523. doi: 10.1093/bioinformatics/btad523 (PMC10491949; doi:10.1093/bioinformatics/btad523)
Supplement: btad523_Supplementary_Data [file btad523_supplementary_data.zip › Supplementary Material 2/Case Study-1_Tabassum et al/Workflow restults/mod1_metabolites_cIdMissing.csv]

metabolites_with_no_c_number_annotation
HMDB0290203
HMDB0290236
HMDB0050003
HMDB0285961
HMDB0011228
HMDB0286115
HMDB0286327
HMDB0013407
HMDB0013420
HMDB0013429
HMDB0013432
HMDB0011518
HMDB0011507
HMDB0012097
HMDB0240635
HMDB0240610
HMDB0011775
