# Supplementary material for: metGWAS 1.0: an R workflow for network-driven over-representation analysis between independent metabolomic and meta-genome-wide association studies
Source: Bioinformatics. 2023 Aug 23;39(9):btad523. doi: 10.1093/bioinformatics/btad523 (PMC10491949; doi:10.1093/bioinformatics/btad523)
Supplement: btad523_Supplementary_Data [file btad523_supplementary_data.zip › Supplementary Material 2/Case Study-1_Tabassum et al/Workflow restults/mod1_metabolitesNames_HMDBcodes.csv]

metNames	HMDBcode
HMDB0007982	HMDB0007982
HMDB0008048	HMDB0008048
HMDB0010395	HMDB0010395
HMDB0007973	HMDB0007973
HMDB0007988	HMDB0007988
HMDB0008006	HMDB0008006
HMDB0008045	HMDB0008045
HMDB0008050	HMDB0008050
HMDB0008055	HMDB0008055
HMDB0008105	HMDB0008105
HMDB0008994	HMDB0008994
HMDB0010379	HMDB0010379
HMDB0009003	HMDB0009003
HMDB0010382	HMDB0010382
