# Supplementary material for: metGWAS 1.0: an R workflow for network-driven over-representation analysis between independent metabolomic and meta-genome-wide association studies
Source: Bioinformatics. 2023 Aug 23;39(9):btad523. doi: 10.1093/bioinformatics/btad523 (PMC10491949; doi:10.1093/bioinformatics/btad523)
Supplement: btad523_Supplementary_Data [file btad523_supplementary_data.zip › Supplementary Material 2/Case Study-1_Tabassum et al/Workflow restults/mod1_pathways_with_metabolites.csv]

	Total.Cmpd	Hits	Raw.p	neg.log.p	Holm.adjust	FDR	Impact	hitNames
Glycerophospholipid metabolism	36	14	0.00021965	3.6583	0.01845	0.01845	0.21631	HMDB0007982;HMDB0008048;HMDB0010395;HMDB0007973;HMDB0007988;HMDB0008006;HMDB0008045;HMDB0008050;HMDB0008055;HMDB0008105;HMDB0008994;HMDB0010379;HMDB0009003;HMDB0010382
