# Supplementary material for: metGWAS 1.0: an R workflow for network-driven over-representation analysis between independent metabolomic and meta-genome-wide association studies
Source: Bioinformatics. 2023 Aug 23;39(9):btad523. doi: 10.1093/bioinformatics/btad523 (PMC10491949; doi:10.1093/bioinformatics/btad523)
Supplement: btad523_Supplementary_Data [file btad523_supplementary_data.zip › Supplementary Material 2/Case Study-1_Tabassum et al/Workflow restults/mod2_primaryMetaboliteCodes.csv]

responsibleMetabolites$metNames	input	primary
HMDB0007982	HMDB0007982	HMDB0007982
HMDB0008048	HMDB0008048	HMDB0008048
HMDB0010395	HMDB0010395	HMDB0010395
HMDB0007973	HMDB0007973	HMDB0007973
HMDB0007988	HMDB0007988	HMDB0007988
HMDB0008006	HMDB0008006	HMDB0008006
HMDB0008045	HMDB0008045	HMDB0008045
HMDB0008050	HMDB0008050	HMDB0008050
HMDB0008055	HMDB0008055	HMDB0008055
HMDB0008105	HMDB0008105	HMDB0008105
HMDB0008994	HMDB0008994	HMDB0008994
HMDB0010379	HMDB0010379	HMDB0010379
HMDB0009003	HMDB0009003	HMDB0009003
HMDB0010382	HMDB0010382	HMDB0010382
