# Supplementary material for: metGWAS 1.0: an R workflow for network-driven over-representation analysis between independent metabolomic and meta-genome-wide association studies
Source: Bioinformatics. 2023 Aug 23;39(9):btad523. doi: 10.1093/bioinformatics/btad523 (PMC10491949; doi:10.1093/bioinformatics/btad523)
Supplement: btad523_Supplementary_Data [file btad523_supplementary_data.zip › Supplementary Material 2/Case Study-1_Tabassum et al/Workflow restults/mod2_proteinsGenes.csv]

Name	UniProt ID	Primary Gene Name	Type	Primary metCode
1-phosphatidylinositol 4,5-bisphosphate phosphodiesterase delta-3	Q8N3E9	PLCD3	Unknown	HMDB0007982 HMDB0008048 HMDB0007973 HMDB0007988 HMDB0008006 HMDB0008045 HMDB0008050 HMDB0008055 HMDB0008105
2-acylglycerol O-acyltransferase 2	Q3SYC2	MOGAT2	Enzyme	HMDB0007982 HMDB0008048 HMDB0007973 HMDB0007988 HMDB0008006 HMDB0008045 HMDB0008050 HMDB0008055 HMDB0008105
60 kDa lysophospholipase	Q86U10	ASPG	Enzyme	HMDB0010395 HMDB0010379 HMDB0010382
85/88 kDa calcium-independent phospholipase A2	O60733	PLA2G6	Unknown	HMDB0007982 HMDB0008048 HMDB0010395 HMDB0007973 HMDB0007988 HMDB0008006 HMDB0008045 HMDB0008050 HMDB0008055 HMDB0008105 HMDB0008994 HMDB0010379 HMDB0009003 HMDB0010382
Abhydrolase domain-containing protein 4	Q8TB40	ABHD4	Enzyme	HMDB0008994 HMDB0009003
Acyl-protein thioesterase 1	O75608	LYPLA1	Enzyme	HMDB0007982 HMDB0008048 HMDB0010395 HMDB0007973 HMDB0007988 HMDB0008006 HMDB0008045 HMDB0008050 HMDB0008055 HMDB0008105 HMDB0010379 HMDB0010382
Acyl-protein thioesterase 2	O95372	LYPLA2	Enzyme	HMDB0007982 HMDB0008048 HMDB0010395 HMDB0007973 HMDB0007988 HMDB0008006 HMDB0008045 HMDB0008050 HMDB0008055 HMDB0008105 HMDB0010379 HMDB0010382
ADP-ribosylation factor GTPase-activating protein 1	Q8N6T3	ARFGAP1	Unknown	HMDB0007982 HMDB0008048 HMDB0007973 HMDB0007988 HMDB0008006 HMDB0008045 HMDB0008050 HMDB0008055 HMDB0008105
Apolipoprotein A-V	Q6Q788	APOA5	Unknown	HMDB0007982 HMDB0008048 HMDB0007973 HMDB0007988 HMDB0008006 HMDB0008045 HMDB0008050 HMDB0008055 HMDB0008105
Calcium-dependent phospholipase A2	P39877	PLA2G5	Unknown	HMDB0007982 HMDB0008048 HMDB0010395 HMDB0007973 HMDB0007988 HMDB0008006 HMDB0008045 HMDB0008050 HMDB0008055 HMDB0008105 HMDB0008994 HMDB0010379 HMDB0009003 HMDB0010382
Choline-phosphate cytidylyltransferase A	P49585	PCYT1A	Enzyme	HMDB0007982 HMDB0008048 HMDB0007973 HMDB0007988 HMDB0008006 HMDB0008045 HMDB0008050 HMDB0008055 HMDB0008105
Choline-phosphate cytidylyltransferase B	Q9Y5K3	PCYT1B	Enzyme	HMDB0007982 HMDB0008048 HMDB0007973 HMDB0007988 HMDB0008006 HMDB0008045 HMDB0008050 HMDB0008055 HMDB0008105
Choline kinase alpha	P35790	CHKA	Enzyme	HMDB0007982 HMDB0008048 HMDB0007973 HMDB0007988 HMDB0008006 HMDB0008045 HMDB0008050 HMDB0008055 HMDB0008105
Choline/ethanolaminephosphotransferase 1	Q9Y6K0	CEPT1	Unknown	HMDB0007982 HMDB0008048 HMDB0007973 HMDB0007988 HMDB0008006 HMDB0008045 HMDB0008050 HMDB0008055 HMDB0008105 HMDB0008994 HMDB0009003
Cholinephosphotransferase 1	Q8WUD6	CHPT1	Unknown	HMDB0007982 HMDB0008048 HMDB0007973 HMDB0007988 HMDB0008006 HMDB0008045 HMDB0008050 HMDB0008055 HMDB0008105
Cytosolic phospholipase A2	P47712	PLA2G4A	Unknown	HMDB0007982 HMDB0008048 HMDB0010395 HMDB0007973 HMDB0007988 HMDB0008006 HMDB0008045 HMDB0008050 HMDB0008055 HMDB0008105 HMDB0008994 HMDB0010379 HMDB0009003 HMDB0010382
Cytosolic phospholipase A2 beta	P0C869	PLA2G4B	Unknown	HMDB0007982 HMDB0008048 HMDB0010395 HMDB0007973 HMDB0007988 HMDB0008006 HMDB0008045 HMDB0008050 HMDB0008055 HMDB0008105 HMDB0008994 HMDB0010379 HMDB0009003 HMDB0010382
Cytosolic phospholipase A2 delta	Q86XP0	PLA2G4D	Unknown	HMDB0007982 HMDB0008048 HMDB0007973 HMDB0007988 HMDB0008006 HMDB0008045 HMDB0008050 HMDB0008055 HMDB0008105
Cytosolic phospholipase A2 epsilon	Q3MJ16	PLA2G4E	Unknown	HMDB0007982 HMDB0008048 HMDB0007973 HMDB0007988 HMDB0008006 HMDB0008045 HMDB0008050 HMDB0008055 HMDB0008105
Cytosolic phospholipase A2 gamma	Q9UP65	PLA2G4C	Unknown	HMDB0007982 HMDB0008048 HMDB0007973 HMDB0007988 HMDB0008006 HMDB0008045 HMDB0008050 HMDB0008055 HMDB0008105
Cytosolic phospholipase A2 zeta	Q68DD2	PLA2G4F	Unknown	HMDB0007982 HMDB0008048 HMDB0007973 HMDB0007988 HMDB0008006 HMDB0008045 HMDB0008050 HMDB0008055 HMDB0008105
D-beta-hydroxybutyrate dehydrogenase, mitochondrial	Q02338	BDH1	Unknown	HMDB0007982 HMDB0008048 HMDB0007973 HMDB0007988 HMDB0008006 HMDB0008045 HMDB0008050 HMDB0008055 HMDB0008105
Eosinophil lysophospholipase	Q05315	CLC	Enzyme	HMDB0007982 HMDB0008048 HMDB0010395 HMDB0007973 HMDB0007988 HMDB0008006 HMDB0008045 HMDB0008050 HMDB0008055 HMDB0008105 HMDB0010379 HMDB0010382
Ethanolaminephosphotransferase 1	Q9C0D9	SELENOI	Unknown	HMDB0008994 HMDB0009003
Group 10 secretory phospholipase A2	O15496	PLA2G10	Unknown	HMDB0007982 HMDB0008048 HMDB0010395 HMDB0007973 HMDB0007988 HMDB0008006 HMDB0008045 HMDB0008050 HMDB0008055 HMDB0008105 HMDB0008994 HMDB0010379 HMDB0009003 HMDB0010382
Group 3 secretory phospholipase A2	Q9NZ20	PLA2G3	Unknown	HMDB0007982 HMDB0008048 HMDB0010395 HMDB0007973 HMDB0007988 HMDB0008006 HMDB0008045 HMDB0008050 HMDB0008055 HMDB0008105 HMDB0008994 HMDB0010379 HMDB0009003 HMDB0010382
Group IID secretory phospholipase A2	Q9UNK4	PLA2G2D	Unknown	HMDB0007982 HMDB0008048 HMDB0010395 HMDB0007973 HMDB0007988 HMDB0008006 HMDB0008045 HMDB0008050 HMDB0008055 HMDB0008105 HMDB0008994 HMDB0010379 HMDB0009003 HMDB0010382
Group IIE secretory phospholipase A2	Q9NZK7	PLA2G2E	Unknown	HMDB0007982 HMDB0008048 HMDB0010395 HMDB0007973 HMDB0007988 HMDB0008006 HMDB0008045 HMDB0008050 HMDB0008055 HMDB0008105 HMDB0008994 HMDB0010379 HMDB0009003 HMDB0010382
Group IIF secretory phospholipase A2	Q9BZM2	PLA2G2F	Unknown	HMDB0007982 HMDB0008048 HMDB0010395 HMDB0007973 HMDB0007988 HMDB0008006 HMDB0008045 HMDB0008050 HMDB0008055 HMDB0008105 HMDB0008994 HMDB0010379 HMDB0009003 HMDB0010382
Group XIIA secretory phospholipase A2	Q9BZM1	PLA2G12A	Unknown	HMDB0007982 HMDB0008048 HMDB0007973 HMDB0007988 HMDB0008006 HMDB0008045 HMDB0008050 HMDB0008055 HMDB0008105
Group XIIB secretory phospholipase A2-like protein	Q9BX93	PLA2G12B	Unknown	HMDB0007982 HMDB0008048 HMDB0010395 HMDB0007973 HMDB0007988 HMDB0008006 HMDB0008045 HMDB0008050 HMDB0008055 HMDB0008105 HMDB0008994 HMDB0010379 HMDB0009003 HMDB0010382
Group XV phospholipase A2	Q8NCC3	PLA2G15	Unknown	HMDB0007982 HMDB0008048 HMDB0010395 HMDB0007973 HMDB0007988 HMDB0008006 HMDB0008045 HMDB0008050 HMDB0008055 HMDB0008105 HMDB0010379 HMDB0010382
Lecithin retinol acyltransferase	O95237	LRAT	Enzyme	HMDB0007982 HMDB0008048 HMDB0007973 HMDB0007988 HMDB0008006 HMDB0008045 HMDB0008050 HMDB0008055 HMDB0008105
Lysophosphatidylcholine acyltransferase 1	Q8NF37	LPCAT1	Unknown	HMDB0007982 HMDB0008048 HMDB0010395 HMDB0007973 HMDB0007988 HMDB0008006 HMDB0008045 HMDB0008050 HMDB0008055 HMDB0008105 HMDB0010379 HMDB0010382
Lysophosphatidylcholine acyltransferase 2	Q7L5N7	LPCAT2	Enzyme	HMDB0007982 HMDB0008048 HMDB0010395 HMDB0007973 HMDB0007988 HMDB0008006 HMDB0008045 HMDB0008050 HMDB0008055 HMDB0008105 HMDB0010379 HMDB0010382
Lysophospholipid acyltransferase 5	Q6P1A2	LPCAT3	Enzyme	HMDB0007982 HMDB0008048 HMDB0010395 HMDB0007973 HMDB0007988 HMDB0008006 HMDB0008045 HMDB0008050 HMDB0008055 HMDB0008105 HMDB0010379 HMDB0010382
Membrane-associated phosphatidylinositol transfer protein 1	O00562	PITPNM1	Unknown	HMDB0007982 HMDB0008048 HMDB0007973 HMDB0007988 HMDB0008006 HMDB0008045 HMDB0008050 HMDB0008055 HMDB0008105
Membrane-associated phosphatidylinositol transfer protein 2	Q9BZ72	PITPNM2	Unknown	HMDB0007982 HMDB0008048 HMDB0007973 HMDB0007988 HMDB0008006 HMDB0008045 HMDB0008050 HMDB0008055 HMDB0008105
Membrane-associated phosphatidylinositol transfer protein 3	Q9BZ71	PITPNM3	Unknown	HMDB0007982 HMDB0008048 HMDB0007973 HMDB0007988 HMDB0008006 HMDB0008045 HMDB0008050 HMDB0008055 HMDB0008105
Multidrug resistance protein 3	P21439	ABCB4	Transporter	HMDB0007982 HMDB0008048 HMDB0007973 HMDB0007988 HMDB0008006 HMDB0008045 HMDB0008050 HMDB0008055 HMDB0008105
N-acyl-phosphatidylethanolamine-hydrolyzing phospholipase D	Q6IQ20	NAPEPLD	Unknown	HMDB0008994 HMDB0009003
Neuropathy target esterase	Q8IY17	PNPLA6	Enzyme	HMDB0007982 HMDB0008048 HMDB0007973 HMDB0007988 HMDB0008006 HMDB0008045 HMDB0008050 HMDB0008055 HMDB0008105
Phosphatidylcholine-sterol acyltransferase	P04180	LCAT	Enzyme	HMDB0007982 HMDB0008048 HMDB0010395 HMDB0007973 HMDB0007988 HMDB0008006 HMDB0008045 HMDB0008050 HMDB0008055 HMDB0008105 HMDB0010379 HMDB0010382
Phosphatidylcholine transfer protein	Q9UKL6	PCTP	Unknown	HMDB0007982 HMDB0008048 HMDB0007973 HMDB0007988 HMDB0008006 HMDB0008045 HMDB0008050 HMDB0008055 HMDB0008105
Phosphatidylcholine:ceramide cholinephosphotransferase 1	Q86VZ5	SGMS1	Enzyme	HMDB0007982 HMDB0008048 HMDB0007973 HMDB0007988 HMDB0008006 HMDB0008045 HMDB0008050 HMDB0008055 HMDB0008105
Phosphatidylcholine:ceramide cholinephosphotransferase 2	Q8NHU3	SGMS2	Enzyme	HMDB0007982 HMDB0008048 HMDB0007973 HMDB0007988 HMDB0008006 HMDB0008045 HMDB0008050 HMDB0008055 HMDB0008105
Phosphatidylethanolamine-binding protein 1	P30086	PEBP1	Enzyme	HMDB0007982 HMDB0008048 HMDB0007973 HMDB0007988 HMDB0008006 HMDB0008045 HMDB0008050 HMDB0008055 HMDB0008105 HMDB0008994 HMDB0009003
Phosphatidylethanolamine-binding protein 4	Q96S96	PEBP4	Enzyme	HMDB0007982 HMDB0008048 HMDB0007973 HMDB0007988 HMDB0008006 HMDB0008045 HMDB0008050 HMDB0008055 HMDB0008105 HMDB0008994 HMDB0009003
Phosphatidylethanolamine N-methyltransferase	Q9UBM1	PEMT	Unknown	HMDB0007982 HMDB0008048 HMDB0007973 HMDB0007988 HMDB0008006 HMDB0008045 HMDB0008050 HMDB0008055 HMDB0008105 HMDB0008994 HMDB0009003
Phosphatidylinositol transfer protein alpha isoform	Q00169	PITPNA	Unknown	HMDB0007982 HMDB0008048 HMDB0007973 HMDB0007988 HMDB0008006 HMDB0008045 HMDB0008050 HMDB0008055 HMDB0008105
Phosphatidylinositol transfer protein beta isoform	P48739	PITPNB	Unknown	HMDB0007982 HMDB0008048 HMDB0007973 HMDB0007988 HMDB0008006 HMDB0008045 HMDB0008050 HMDB0008055 HMDB0008105
Phosphatidylserine decarboxylase proenzyme	Q9UG56	PISD	Enzyme	HMDB0008994 HMDB0009003
Phosphatidylserine synthase 1	P48651	PTDSS1	Enzyme	HMDB0007982 HMDB0008048 HMDB0007973 HMDB0007988 HMDB0008006 HMDB0008045 HMDB0008050 HMDB0008055 HMDB0008105
Phospholipase A2	P04054	PLA2G1B	Unknown	HMDB0007982 HMDB0008048 HMDB0010395 HMDB0007973 HMDB0007988 HMDB0008006 HMDB0008045 HMDB0008050 HMDB0008055 HMDB0008105 HMDB0008994 HMDB0010379 HMDB0009003 HMDB0010382
Phospholipase A2, membrane associated	P14555	PLA2G2A	Unknown	HMDB0007982 HMDB0008048 HMDB0007973 HMDB0007988 HMDB0008006 HMDB0008045 HMDB0008050 HMDB0008055 HMDB0008105
Phospholipase B1, membrane-associated	Q6P1J6	PLB1	Unknown	HMDB0007982 HMDB0008048 HMDB0010395 HMDB0007973 HMDB0007988 HMDB0008006 HMDB0008045 HMDB0008050 HMDB0008055 HMDB0008105 HMDB0010379 HMDB0010382
Phospholipase D1	Q13393	PLD1	Unknown	HMDB0007982 HMDB0008048 HMDB0007973 HMDB0007988 HMDB0008006 HMDB0008045 HMDB0008050 HMDB0008055 HMDB0008105 HMDB0008994 HMDB0009003
Phospholipase D2	O14939	PLD2	Enzyme	HMDB0007982 HMDB0008048 HMDB0007973 HMDB0007988 HMDB0008006 HMDB0008045 HMDB0008050 HMDB0008055 HMDB0008105 HMDB0008994 HMDB0009003
Phospholipase D3	Q8IV08	PLD3	Enzyme	HMDB0007982 HMDB0008048 HMDB0007973 HMDB0007988 HMDB0008006 HMDB0008045 HMDB0008050 HMDB0008055 HMDB0008105 HMDB0008994 HMDB0009003
Phospholipase D4	Q96BZ4	PLD4	Enzyme	HMDB0007982 HMDB0008048 HMDB0007973 HMDB0007988 HMDB0008006 HMDB0008045 HMDB0008050 HMDB0008055 HMDB0008105 HMDB0008994 HMDB0009003
Phospholipase D6	Q8N2A8	PLD6	Enzyme	HMDB0007982 HMDB0008048 HMDB0007973 HMDB0007988 HMDB0008006 HMDB0008045 HMDB0008050 HMDB0008055 HMDB0008105
Phospholipid scramblase 1	O15162	PLSCR1	Unknown	HMDB0007982 HMDB0008048 HMDB0007973 HMDB0007988 HMDB0008006 HMDB0008045 HMDB0008050 HMDB0008055 HMDB0008105 HMDB0008994 HMDB0009003
Phospholipid scramblase 2	Q9NRY7	PLSCR2	Unknown	HMDB0007982 HMDB0008048 HMDB0007973 HMDB0007988 HMDB0008006 HMDB0008045 HMDB0008050 HMDB0008055 HMDB0008105 HMDB0008994 HMDB0009003
Phospholipid scramblase 3	Q9NRY6	PLSCR3	Unknown	HMDB0007982 HMDB0008048 HMDB0007973 HMDB0007988 HMDB0008006 HMDB0008045 HMDB0008050 HMDB0008055 HMDB0008105 HMDB0008994 HMDB0009003
Phospholipid scramblase 4	Q9NRQ2	PLSCR4	Unknown	HMDB0007982 HMDB0008048 HMDB0007973 HMDB0007988 HMDB0008006 HMDB0008045 HMDB0008050 HMDB0008055 HMDB0008105 HMDB0008994 HMDB0009003
Phospholipid scramblase family member 5	A0PG75	PLSCR5	Unknown	HMDB0007982 HMDB0008048 HMDB0007973 HMDB0007988 HMDB0008006 HMDB0008045 HMDB0008050 HMDB0008055 HMDB0008105 HMDB0008994 HMDB0009003
Phospholipid transfer protein	P55058	PLTP	Unknown	HMDB0007982 HMDB0008048 HMDB0007973 HMDB0007988 HMDB0008006 HMDB0008045 HMDB0008050 HMDB0008055 HMDB0008105 HMDB0008994 HMDB0009003
Platelet-activating factor acetylhydrolase	Q13093	PLA2G7	Enzyme	HMDB0010395 HMDB0010379 HMDB0010382
Platelet-activating factor acetylhydrolase 2, cytoplasmic	Q99487	PAFAH2	Enzyme	HMDB0010395 HMDB0010379 HMDB0010382
Platelet-activating factor acetylhydrolase IB subunit beta	P68402	PAFAH1B2	Enzyme	HMDB0010395 HMDB0010379 HMDB0010382
Platelet-activating factor acetylhydrolase IB subunit gamma	Q15102	PAFAH1B3	Enzyme	HMDB0010395 HMDB0010379 HMDB0010382
Probable phospholipid-transporting ATPase IA	Q9Y2Q0	ATP8A1	Unknown	HMDB0007982 HMDB0008048 HMDB0007973 HMDB0007988 HMDB0008006 HMDB0008045 HMDB0008050 HMDB0008055 HMDB0008105 HMDB0008994 HMDB0009003
Probable phospholipid-transporting ATPase IB	Q9NTI2	ATP8A2	Unknown	HMDB0007982 HMDB0008048 HMDB0007973 HMDB0007988 HMDB0008006 HMDB0008045 HMDB0008050 HMDB0008055 HMDB0008105 HMDB0008994 HMDB0009003
Probable phospholipid-transporting ATPase IC	O43520	ATP8B1	Unknown	HMDB0007982 HMDB0008048 HMDB0007973 HMDB0007988 HMDB0008006 HMDB0008045 HMDB0008050 HMDB0008055 HMDB0008105 HMDB0008994 HMDB0009003
Probable phospholipid-transporting ATPase ID	P98198	ATP8B2	Unknown	HMDB0007982 HMDB0008048 HMDB0007973 HMDB0007988 HMDB0008006 HMDB0008045 HMDB0008050 HMDB0008055 HMDB0008105 HMDB0008994 HMDB0009003
Probable phospholipid-transporting ATPase IF	Q9Y2G3	ATP11B	Unknown	HMDB0007982 HMDB0008048 HMDB0007973 HMDB0007988 HMDB0008006 HMDB0008045 HMDB0008050 HMDB0008055 HMDB0008105 HMDB0008994 HMDB0009003
Probable phospholipid-transporting ATPase IG	Q8NB49	ATP11C	Unknown	HMDB0007982 HMDB0008048 HMDB0007973 HMDB0007988 HMDB0008006 HMDB0008045 HMDB0008050 HMDB0008055 HMDB0008105 HMDB0008994 HMDB0009003
Probable phospholipid-transporting ATPase IH	P98196	ATP11A	Unknown	HMDB0007982 HMDB0008048 HMDB0007973 HMDB0007988 HMDB0008006 HMDB0008045 HMDB0008050 HMDB0008055 HMDB0008105 HMDB0008994 HMDB0009003
Probable phospholipid-transporting ATPase IIA	O75110	ATP9A	Unknown	HMDB0007982 HMDB0008048 HMDB0007973 HMDB0007988 HMDB0008006 HMDB0008045 HMDB0008050 HMDB0008055 HMDB0008105 HMDB0008994 HMDB0009003
Probable phospholipid-transporting ATPase IK	O60423	ATP8B3	Unknown	HMDB0007982 HMDB0008048 HMDB0007973 HMDB0007988 HMDB0008006 HMDB0008045 HMDB0008050 HMDB0008055 HMDB0008105 HMDB0008994 HMDB0009003
Probable phospholipid-transporting ATPase IM	Q8TF62	ATP8B4	Unknown	HMDB0007982 HMDB0008048 HMDB0007973 HMDB0007988 HMDB0008006 HMDB0008045 HMDB0008050 HMDB0008055 HMDB0008105 HMDB0008994 HMDB0009003
Probable phospholipid-transporting ATPase VA	O60312	ATP10A	Unknown	HMDB0007982 HMDB0008048 HMDB0007973 HMDB0007988 HMDB0008006 HMDB0008045 HMDB0008050 HMDB0008055 HMDB0008105 HMDB0008994 HMDB0009003
Probable phospholipid-transporting ATPase VB	O94823	ATP10B	Unknown	HMDB0007982 HMDB0008048 HMDB0007973 HMDB0007988 HMDB0008006 HMDB0008045 HMDB0008050 HMDB0008055 HMDB0008105 HMDB0008994 HMDB0009003
Probable phospholipid-transporting ATPase VD	Q9P241	ATP10D	Unknown	HMDB0007982 HMDB0008048 HMDB0007973 HMDB0007988 HMDB0008006 HMDB0008045 HMDB0008050 HMDB0008055 HMDB0008105 HMDB0008994 HMDB0009003
Putative inactive group IIC secretory phospholipase A2	Q5R387	PLA2G2C	Unknown	HMDB0007982 HMDB0008048 HMDB0007973 HMDB0007988 HMDB0008006 HMDB0008045 HMDB0008050 HMDB0008055 HMDB0008105
Uteroglobin	P11684	SCGB1A1	Unknown	HMDB0007982 HMDB0008048 HMDB0007973 HMDB0007988 HMDB0008006 HMDB0008045 HMDB0008050 HMDB0008055 HMDB0008105
