# Supplementary material for: metGWAS 1.0: an R workflow for network-driven over-representation analysis between independent metabolomic and meta-genome-wide association studies
Source: Bioinformatics. 2023 Aug 23;39(9):btad523. doi: 10.1093/bioinformatics/btad523 (PMC10491949; doi:10.1093/bioinformatics/btad523)
Supplement: btad523_Supplementary_Data [file btad523_supplementary_data.zip › Supplementary Material 2/Case Study-1_Tabassum et al/Workflow restults/mod3_cardiovascular disease_from_4122_clusterGenes.csv]

1_levels_fasting_insulin_blood_branchedchain	2_acute_two_risk_pancreatitis_lymphoblastic	3_triglyceride_._levels_common,_lowfrequency,	4_cardiovascular_educational_age_menarche	5_alzheimer's_cardiovascular_event	6_plasma_levels_fatty_acid_polyunsaturated	7_cholesterol_lipoprotein_levels_hdl_lipid	8_pressure_blood_pathways_influence_cardiovascular	9_levels_urate_influence_serum_individuals	NA	NA	NA	NA	NA	NA	NA	NA	NA	NA	NA	NA	NA	NA	NA	NA	NA	NA	NA
GCKR	FHIT	LPL	AGAP1	ANO3	FADS1	LPL	NPR3	RREB1	SELP	HBS1L	ABCG2	CETP	HDAC9	PLB1	OCRL	FGG	CHD9	PLA2G2A	PLA2G7	SCARB1	FHIT	BTD	RPAP2	SLC15A2	MAP3K14	ARHGEF3	CMC1
					FADS2	LIPC	CACNB2	PDZK1	APOE	PDE10A	APOB	APOE	C1GALT1	HERC1		LRAT	CPS1	PLA2G2E	APOE	PLA2G7	ANO3	GABRB1		SYK	CSF2RB	SAE1	DPYSL2
					PDXDC1	ALDH1A2	ATP2B1	ABCG2	MPO	C1GALT1	BCHE		EEFSEC	CDH11		DCHS2	FARP2	PLA2G5		SLC22A2				UBASH3B		NCF4
					ELOVL2	CETP	FES	SLC2A9	GNL1	HIBADH	SLC2A9		PKN2	EEFSEC			PCCB	PLA2G2D		SLC22A3
					PKD2L1	ABCA1	ADRB1	SLC17A1	ABCB10	NPC1L1	LPL		ZDHHC18	BMP8A			ARSA	PLA2G2F		APOE
					VCAN	APOA5	MTHFR	GCKR		DDX56	ALDH1A2		HTR4	FUT8						LPL
					DOCK7	LIPG	SLC39A8	SLC22A11		CADPS2	CETP			RIN3						LDLR
					MINK1	DOCK6	GUCY1A1	POLE		AKR1B1	GCKR
					PRKN	COPB1	MOV10	FGF4		AKR1B10	SLC17A4
					GALNT16	GALNT2	NT5C2	FGF3		HIPK2	HFE
					SLC22A5	RORA	FGF5	RERG		NOS3	TAGLN
					TLR4	OAS3	PLCE1			LPL	PCSK7
					CDK18	ABCB11	AMPD3			DPYSL2	LDLR
					EEFSEC		SLC39A12			WRN
					GJA1		HFE			NCALD
					CERS4					CYP11B2
										FREM1
										DBH
										CACNB2
										ADO
										ADK
										PLCE1
										PKD2L1
										NT5C2
										ADRB1
										INPP5A
										SWAP70
										HSD17B12
										GLYAT
										ALG9
										UBASH3B
										VDR
										DDX23
										ATP2B1
										KDM2B
										SLC7A1
										RXFP2
										MCF2L
										SOS2
										MARK3
										CKB
										RORA
										CYP1A2
										FES
										SLC9A3R2
										ADCY9
										NPR1
										AGT
										APOB
										KCNK3
										GCKR
										PRKCE
										USP35
										POLR1A
										FGD5
										CDC25A
										CACNA1D
										CHDH
										RUVBL1
										RYK
										PCCB
										KPNA4
										FGF5
										ADH1B
										ENPEP
										PCDH18
										USP38
										GUCY1A1
										NPR3
										CERT1
										HMGCR
										PRDM6
										FBN2
										GMDS
										CDKAL1
										VEGFA
										CYB5B
										DPEP1
										NMT1
										USP36
										YES1
										UHRF1
										INSR
										S1PR2
										DNMT1
										LDLR
										RGL3
										MYO9B
										CRTC1
										APOE
										FUT2
										PLCB1
										PREX1
										NFATC2
										CLCN6
										EPHA2
										ZDHHC18
										PCSK9
										PLPP3
										DOCK7
