# Supplementary material for: metGWAS 1.0: an R workflow for network-driven over-representation analysis between independent metabolomic and meta-genome-wide association studies
Source: Bioinformatics. 2023 Aug 23;39(9):btad523. doi: 10.1093/bioinformatics/btad523 (PMC10491949; doi:10.1093/bioinformatics/btad523)
Supplement: btad523_Supplementary_Data [file btad523_supplementary_data.zip › Supplementary Material 2/Case Study-1_Tabassum et al/Workflow restults/mod3_cardiovascular disease_from_4122_clusterNodes.csv]

1_levels_fasting_insulin_blood_branchedchain	2_acute_two_risk_pancreatitis_lymphoblastic	3_triglyceride_._levels_common,_lowfrequency,	4_cardiovascular_educational_age_menarche	5_alzheimer's_cardiovascular_event	6_plasma_levels_fatty_acid_polyunsaturated	7_cholesterol_lipoprotein_levels_hdl_lipid	8_pressure_blood_pathways_influence_cardiovascular	9_levels_urate_influence_serum_individuals	NA	NA	NA	NA	NA	NA	NA	NA	NA	NA	NA	NA	NA	NA	NA	NA	NA	NA	NA
27911795_KLB is associated with alcohol drinking, and its gene product �-Klotho is necessary for FGF21 regulation of alcohol preference._Alcohol consumption	27114598_Clinical and Genetic Risk Factors for Acute Pancreatitis in Patients With Acute Lymphoblastic Leukemia._Asparaginase-induced acute pancreatitis in acute lymphoblastic leukemia (onset time)	29084231_Common, low-frequency, and rare genetic variants associated with lipoprotein subclasses and triglyceride measures in Finnish men from the METSIM study._Total triglycerides levels	26516778_Drug-Gene Interactions of Antihypertensive Medications and Risk of Incident Cardiovascular Disease: A Pharmacogenomics Study from the CHARGE Consortium._Cardiovascular disease in hypertension (calcium channel blocker interaction)	29274321_Genome-wide association study of Alzheimer's disease endophenotypes at prediagnosis stages._Cerebrospinal fluid p-tau levels in Alzheimer's disease dementia	31551469_Genetic architecture of human plasma lipidome and its link to cardiovascular disease._Cholesteryl ester levels	30369316_Variants at the APOE /C1/C2/C4 Locus Modulate Cholesterol Efflux Capacity Independently of High-Density Lipoprotein Cholesterol._Cholesterol efflux capacity	21909110_Genome-wide association study identifies six new loci influencing pulse pressure and mean arterial pressure._Blood pressure	20884846_Multiple genetic loci influence serum urate levels and their relationship with gout and cardiovascular disease risk factors._Urate levels	30111768_Genome-wide mapping of plasma protein QTLs identifies putatively causal genes and pathways for cardiovascular disease._Blood protein levels	30595370_Leveraging Polygenic Functional Enrichment to Improve GWAS Power._Cardiovascular disease	21943158_Genetic variants in LPL, OASL and TOMM40/APOE-C1-C2-C4 genes are associated with multiple cardiovascular-related traits._Cardiovascular disease risk factors	20838585_Longitudinal genome-wide association of cardiovascular disease risk factors in the Bogalusa heart study._Cardiovascular risk factors	30940143_Genetic overlap of chronic obstructive pulmonary disease and cardiovascular disease-related traits: a large-scale genome-wide cross-trait analysis._Chronic obstructive pulmonary disease or high blood pressure (pleiotropy)	30940143_Genetic overlap of chronic obstructive pulmonary disease and cardiovascular disease-related traits: a large-scale genome-wide cross-trait analysis._Chronic obstructive pulmonary disease or resting heart rate (pleiotropy)	28753643_Pharmacogenetic meta-analysis of baseline risk factors, pharmacodynamic, efficacy and tolerability endpoints from two large global cardiovascular outcomes trials for darapladib._Diarrhoea in darapladib-treated cardiovascular disease (time to event)	21757653_Assessment of genetic determinants of the association of <U+03B3>' fibrinogen in relation to cardiovascular disease._Fibrinogen	23969696_Multiethnic meta-analysis of genome-wide association studies in >100 000 subjects identifies 23 fibrinogen-associated Loci but no strong evidence of a causal association between circulating fibrinogen and cardiovascular disease._Fibrinogen	31070471_Group IIA Secretory Phospholipase A2 and Incident Cardiovascular Disease._group IIA secretory phospholipase A2 levels in individuals with elevated hsCRP	28753643_Pharmacogenetic meta-analysis of baseline risk factors, pharmacodynamic, efficacy and tolerability endpoints from two large global cardiovascular outcomes trials for darapladib._Lipoprotein-associated phospholipase A2 activity change in response to darapladib treatment in cardiovascular disease	28753643_Pharmacogenetic meta-analysis of baseline risk factors, pharmacodynamic, efficacy and tolerability endpoints from two large global cardiovascular outcomes trials for darapladib._Lipoprotein phospholipase A2 activity in cardiovascular disease	28753643_Pharmacogenetic meta-analysis of baseline risk factors, pharmacodynamic, efficacy and tolerability endpoints from two large global cardiovascular outcomes trials for darapladib._Major coronary event in cardiovascular disease (time to event) (darapladib treatment interaction)	28753643_Pharmacogenetic meta-analysis of baseline risk factors, pharmacodynamic, efficacy and tolerability endpoints from two large global cardiovascular outcomes trials for darapladib._Moderate or severe diarrhoea in darapladib-treated cardiovascular disease (time to event)	26920376_Genetic overlap between multiple sclerosis and several cardiovascular disease risk factors._Multiple sclerosis and C-reactive protein levels (pleiotropy)	26920376_Genetic overlap between multiple sclerosis and several cardiovascular disease risk factors._Multiple sclerosis and HDL levels (pleiotropy)	26920376_Genetic overlap between multiple sclerosis and several cardiovascular disease risk factors._Multiple sclerosis and LDL levels (pleiotropy)	26920376_Genetic overlap between multiple sclerosis and several cardiovascular disease risk factors._Multiple sclerosis and triglyceride levels (pleiotropy)	29563342_Untargeted metabolomics identifies trimethyllysine, a TMAO-producing nutrient precursor, as a predictor of incident cardiovascular disease risk._Plasma trimethyllysine levels
29615537_Strong impact of natural-selection-free heterogeneity in genetics of age-related phenotypes._Blood glucose levels	28049566_An Analysis of Two Genome-wide Association Meta-analyses Identifies a New Locus for Broad Depression Phenotype._Depressive symptom measurement or major depressive disorder	31551469_Genetic architecture of human plasma lipidome and its link to cardiovascular disease._Triglyceride levels	23722424_GWAS of 126,559 individuals identifies genetic variants associated with educational attainment._Educational attainment (years of education)	28753643_Pharmacogenetic meta-analysis of baseline risk factors, pharmacodynamic, efficacy and tolerability endpoints from two large global cardiovascular outcomes trials for darapladib._Major coronary event in darapladib-treated cardiovascular disease (time to event)	29246731_A common variant in ARHGEF10 alters delta-6 desaturase activity and influence susceptibility to hypertriglyceridemia._Delta-5 desaturase activity response to n3-polyunsaturated fat supplement	26160806_Contribution of Rare and Common Genetic Variants to Plasma Lipid Levels and Carotid Stiffness and Geometry: A Substudy of the Paris Prospective Study 3._HDL cholesterol	21909115_Genetic variants in novel pathways influence blood pressure and cardiovascular disease risk._Diastolic blood pressure	25811787_Modulation of genetic associations with serum urate levels by body-mass-index in humans._Urate levels in overweight individuals
27898682_Genetic Predisposition to an Impaired Metabolism of the Branched-Chain Amino Acids and Risk of Type 2 Diabetes: A Mendelian Randomisation Analysis._Branched-chain amino acid levels (Leucine)	27560520_Genome-Wide Association Study Reveals Multiple Loci Influencing Normal Human Facial Morphology._Lip morphology	29084231_Common, low-frequency, and rare genetic variants associated with lipoprotein subclasses and triglyceride measures in Finnish men from the METSIM study._Triglyceride levels in small VLDL	23667675_Genome wide association study of age at menarche in the Japanese population._Menarche (age at onset)		30453627_Genome-Wide Association Studies of Estimated Fatty Acid Desaturase Activity in Serum and Adipose Tissue in Elderly Individuals: Associations with Insulin Sensitivity._Fatty acid desaturase activity (serum)	26582766_Genetic Susceptibility to Lipid Levels and Lipid Change Over Time and Risk of Incident Hyperlipidemia in Chinese Populations._HDL cholesterol	21909115_Genetic variants in novel pathways influence blood pressure and cardiovascular disease risk._Hypertension	19503597_Meta-analysis of 28,141 individuals identifies common variants within five new loci that influence uric acid concentrations._Uric acid levels
27898682_Genetic Predisposition to an Impaired Metabolism of the Branched-Chain Amino Acids and Risk of Type 2 Diabetes: A Mendelian Randomisation Analysis._Branched-chain amino acid levels (Valine)	29095316_Genome-wide association study for genetic variants related with maximal voluntary ventilation reveals two novel genomic signals associated with lung function._Lung function (maximal voluntary ventilation)	28046027_Genome-Wide Association Study Reveals Four Loci for Lipid Ratios in the Korean Population and the Constitutional Subgroup._Triglyceride to HDL cholesterol ratio			26068415_Genome-wide association study identifies novel genetic variants contributing to variation in blood metabolite levels._Glycerophospholipid levels	21347282_Genome-wide association study of coronary heart disease and its risk factors in 8,090 African Americans: the NHLBI CARe Project._HDL cholesterol	21909115_Genetic variants in novel pathways influence blood pressure and cardiovascular disease risk._Systolic blood pressure
22581228_A genome-wide approach accounting for body mass index identifies genetic variants influencing fasting glycemic traits and insulin resistance._Fasting blood insulin	28753643_Pharmacogenetic meta-analysis of baseline risk factors, pharmacodynamic, efficacy and tolerability endpoints from two large global cardiovascular outcomes trials for darapladib._Major coronary event in placebo-treated cardiovascular disease (time to event)				25194280_Genome-wide association study identifies three susceptibility loci for laryngeal squamous cell carcinoma in the Chinese population._Laryngeal squamous cell carcinoma	26780889_Meta-analysis of lipid-traits in Hispanics identifies novel loci, population-specific effects, and tissue-specific enrichment of eQTLs._HDL cholesterol
31217584_Genetic analyses of diverse populations improves discovery for complex traits._Fasting blood insulin	30678657_Genome-wide association study of myocardial infarction, atrial fibrillation, acute stroke, acute kidney injury and delirium after cardiac surgery - a sub-analysis of the RIPHeart-Study._Postoperative myocardial infarction after cardiac surgery				27005778_Genome-wide study for circulating metabolites identifies 62 loci and reveals novel systemic effects of LPA._Metabolite levels (lipid measures)	18193044_Six new loci associated with blood low-density lipoprotein cholesterol, high-density lipoprotein cholesterol or triglycerides in humans._HDL cholesterol
20081858_New genetic loci implicated in fasting glucose homeostasis and their impact on type 2 diabetes risk._Fasting blood insulin					31560688_Using metabolite profiling to construct and validate a metabolite risk score for predicting future weight gain._Metabolite risk score for predicting weight gain	31551469_Genetic architecture of human plasma lipidome and its link to cardiovascular disease._High density lipoprotein cholesterol levels
20081858_New genetic loci implicated in fasting glucose homeostasis and their impact on type 2 diabetes risk._Homeostasis model assessment of insulin resistance					31551469_Genetic architecture of human plasma lipidome and its link to cardiovascular disease._Phosphatidylcholine-ether levels	31211820_Genome-wide association analysis of HDL-C in a Lebanese cohort._High density lipoprotein cholesterol levels
27599772_A common variant association study in ethnic Saudi Arabs reveals novel susceptibility loci for hypertriglyceridemia._Hypertriglyceridemia					31551469_Genetic architecture of human plasma lipidome and its link to cardiovascular disease._Phosphatidylcholine levels	30718733_The Korea Biobank Array: Design and Identification of Coding Variants Associated with Blood Biochemical Traits._High density lipoprotein cholesterol levels
18179892_Genome-wide association study identifies genes for biomarkers of cardiovascular disease: serum urate and dyslipidemia._LDL cholesterol					31551469_Genetic architecture of human plasma lipidome and its link to cardiovascular disease._Phosphatidylethanolamine-ether levels	21386085_A bivariate genome-wide approach to metabolic syndrome: STAMPEED consortium._Metabolic syndrome (bivariate traits)
22558069_Association of common variants in TNFRSF13B, TNFSF13, and ANXA3 with serum levels of non-albumin protein and immunoglobulin isotypes in Japanese._Non-albumin protein levels					24823311_Genome-wide association study of plasma N6 polyunsaturated fatty acids within the cohorts for heart and aging research in genomic epidemiology consortium._Plasma omega-6 polyunsaturated fatty acid levels (arachidonic acid)	31675503_Uganda Genome Resource Enables Insights into Population History and Genomic Discovery in Africa._Triglyceride levels
26433129_GCKR and PPP1R3B identified as genome-wide significant loci for plasma lactate: the Atherosclerosis Risk in Communities (ARIC) study._Plasma lactate levels					24823311_Genome-wide association study of plasma N6 polyunsaturated fatty acids within the cohorts for heart and aging research in genomic epidemiology consortium._Plasma omega-6 polyunsaturated fatty acid levels (dihomo-gamma-linolenic acid)
23022100_Discovery and fine mapping of serum protein loci through transethnic meta-analysis._Serum total protein level					24823311_Genome-wide association study of plasma N6 polyunsaturated fatty acids within the cohorts for heart and aging research in genomic epidemiology consortium._Plasma omega-6 polyunsaturated fatty acid levels (gamma-linolenic acid)
26780889_Meta-analysis of lipid-traits in Hispanics identifies novel loci, population-specific effects, and tissue-specific enrichment of eQTLs._Triglycerides					24823311_Genome-wide association study of plasma N6 polyunsaturated fatty acids within the cohorts for heart and aging research in genomic epidemiology consortium._Plasma omega-6 polyunsaturated fatty acid levels (linoleic acid)
					20639392_Genome-wide association analysis identifies multiple loci related to resting heart rate._Resting heart rate
					26068415_Genome-wide association study identifies novel genetic variants contributing to variation in blood metabolite levels._Sphingolipid levels
					31551469_Genetic architecture of human plasma lipidome and its link to cardiovascular disease._Sphingomyelin levels
					31551469_Genetic architecture of human plasma lipidome and its link to cardiovascular disease._Triacylglyceride levels
