# Supplementary material for: metGWAS 1.0: an R workflow for network-driven over-representation analysis between independent metabolomic and meta-genome-wide association studies
Source: Bioinformatics. 2023 Aug 23;39(9):btad523. doi: 10.1093/bioinformatics/btad523 (PMC10491949; doi:10.1093/bioinformatics/btad523)
Supplement: btad523_Supplementary_Data [file btad523_supplementary_data.zip › Supplementary Material 2/Case Study-1_Tabassum et al/Workflow restults/mod3_cardiovascular disease_from_4122_clusterSummary.csv]

cluster	name	total_nodes	primary_hits	perc_of_c	perc_of_primary
1	1_levels_fasting_insulin_blood_branchedchain	14	1	7.14285714285714	2.85714285714286
2	2_acute_two_risk_pancreatitis_lymphoblastic	6	1	16.6666666666667	2.85714285714286
3	3_triglyceride_._levels_common,_lowfrequency,	4	1	25	2.85714285714286
4	4_cardiovascular_educational_age_menarche	3	1	33.3333333333333	2.85714285714286
5	5_alzheimer's_cardiovascular_event	2	1	50	2.85714285714286
6	6_plasma_levels_fatty_acid_polyunsaturated	18	6	33.3333333333333	17.1428571428571
7	7_cholesterol_lipoprotein_levels_hdl_lipid	11	1	9.09090909090909	2.85714285714286
8	8_pressure_blood_pathways_influence_cardiovascular	4	3	75	8.57142857142857
9	9_levels_urate_influence_serum_individuals	3	1	33.3333333333333	2.85714285714286
10	10_protein	1	1	100	2.85714285714286
11	11	1	1	100	2.85714285714286
12	12	1	1	100	2.85714285714286
13	13_cardiovascular_risk_factors	1	1	100	2.85714285714286
14	14_chronic_obstructive_pulmonary	1	1	100	2.85714285714286
15	15_chronic_obstructive_pulmonary	1	1	100	2.85714285714286
16	16_cardiovascular	1	1	100	2.85714285714286
17	17_fibrinogen	1	1	100	2.85714285714286
18	18_fibrinogen	1	1	100	2.85714285714286
19	19_group_iia_secretory_phospholipase_a2	1	1	100	2.85714285714286
20	20_cardiovascular	1	1	100	2.85714285714286
21	21_cardiovascular	1	1	100	2.85714285714286
22	22_cardiovascular_event	1	1	100	2.85714285714286
23	23_cardiovascular	1	1	100	2.85714285714286
24	24_multiple_sclerosis	1	1	100	2.85714285714286
25	25_multiple_sclerosis	1	1	100	2.85714285714286
26	26_multiple_sclerosis	1	1	100	2.85714285714286
27	27_multiple_sclerosis	1	1	100	2.85714285714286
28	28	1	1	100	2.85714285714286
