# Supplementary material for: metGWAS 1.0: an R workflow for network-driven over-representation analysis between independent metabolomic and meta-genome-wide association studies
Source: Bioinformatics. 2023 Aug 23;39(9):btad523. doi: 10.1093/bioinformatics/btad523 (PMC10491949; doi:10.1093/bioinformatics/btad523)
Supplement: btad523_Supplementary_Data [file btad523_supplementary_data.zip › Supplementary Material 2/Case Study-1_Tabassum et al/Workflow restults/mod3_cardiovascular disease_from_4122_netGenes.csv]

x
GCKR
FHIT
NPR3
CACNB2
ATP2B1
FES
ADRB1
MTHFR
SLC39A8
GUCY1A1
MOV10
NT5C2
FGF5
PLCE1
AMPD3
SELP
APOE
MPO
GNL1
ABCB10
HBS1L
PDE10A
C1GALT1
HIBADH
NPC1L1
DDX56
CADPS2
AKR1B1
AKR1B10
HIPK2
NOS3
LPL
DPYSL2
WRN
NCALD
CYP11B2
FREM1
DBH
ADO
ADK
PKD2L1
INPP5A
SWAP70
HSD17B12
GLYAT
ALG9
UBASH3B
VDR
DDX23
KDM2B
SLC7A1
RXFP2
MCF2L
SOS2
MARK3
CKB
RORA
CYP1A2
SLC9A3R2
ADCY9
NPR1
AGT
APOB
KCNK3
PRKCE
USP35
POLR1A
FGD5
CDC25A
CACNA1D
CHDH
RUVBL1
RYK
PCCB
KPNA4
ADH1B
ENPEP
PCDH18
USP38
CERT1
HMGCR
PRDM6
FBN2
GMDS
CDKAL1
VEGFA
CYB5B
DPEP1
NMT1
USP36
YES1
UHRF1
INSR
S1PR2
DNMT1
LDLR
RGL3
MYO9B
CRTC1
FUT2
PLCB1
PREX1
NFATC2
CLCN6
EPHA2
ZDHHC18
PCSK9
PLPP3
DOCK7
AGAP1
ABCG2
BCHE
SLC2A9
ALDH1A2
CETP
SLC17A4
HFE
TAGLN
PCSK7
ANO3
LIPC
FADS1
FADS2
PDXDC1
HDAC9
EEFSEC
PKN2
HTR4
PLB1
HERC1
CDH11
BMP8A
FUT8
RIN3
OCRL
SLC39A12
FGG
LRAT
DCHS2
CHD9
CPS1
FARP2
ARSA
ELOVL2
PLA2G2A
PLA2G2E
PLA2G5
PLA2G2D
PLA2G2F
ABCA1
APOA5
LIPG
DOCK6
COPB1
GALNT2
OAS3
VCAN
PLA2G7
SCARB1
SLC22A2
SLC22A3
ABCB11
MINK1
PRKN
BTD
GABRB1
RPAP2
SLC15A2
SYK
MAP3K14
CSF2RB
ARHGEF3
SAE1
NCF4
GALNT16
SLC22A5
TLR4
CDK18
CMC1
GJA1
CERS4
RREB1
PDZK1
SLC17A1
SLC22A11
POLE
FGF4
FGF3
RERG
