# Supplementary material for: metGWAS 1.0: an R workflow for network-driven over-representation analysis between independent metabolomic and meta-genome-wide association studies
Source: Bioinformatics. 2023 Aug 23;39(9):btad523. doi: 10.1093/bioinformatics/btad523 (PMC10491949; doi:10.1093/bioinformatics/btad523)
Supplement: btad523_Supplementary_Data [file btad523_supplementary_data.zip › Supplementary Material 2/Case Study-1_Tabassum et al/Workflow restults/mod4_overlap_genes.csv]

genes_metResults_and_diseaseResults
APOA5
PLA2G5
PLA2G2D
PLA2G2E
PLA2G2F
LRAT
PLA2G2A
PLB1
PLA2G7
