# Supplementary material for: metGWAS 1.0: an R workflow for network-driven over-representation analysis between independent metabolomic and meta-genome-wide association studies
Source: Bioinformatics. 2023 Aug 23;39(9):btad523. doi: 10.1093/bioinformatics/btad523 (PMC10491949; doi:10.1093/bioinformatics/btad523)
Supplement: btad523_Supplementary_Data [file btad523_supplementary_data.zip › Supplementary Material 2/Case Study-2_Suhre et al/PathwayAnalysisResults/metabolites_fromSuhre.csv]

Query from Suhre et al	HMDB used as input for pathway analysis
1,6-Anhydro-beta-D-glucose	HMDB0000640
1-Methylnicotinamide	HMDB0000699
2-Hydroxyisobutyrate	HMDB0000729
3-Aminoisobutyrate	HMDB0003911
3-Hydroxymandelate	HMDB0000750
3-Indoxylsulfate	HMDB0000682
4-Hydroxyphenylacetate	HMDB0000020
Acetate	HMDB0000042
Alanine	HMDB0000161
Arginine	HMDB0000517
Asparagine	HMDB0000168
Betaine	HMDB0000043
Carnitine	HMDB0001467
Choline	HMDB0000097
cis-Aconitate	HMDB0000072
Citrate	HMDB0000094
Creatine	HMDB0000064
Creatinine	HMDB0000562
Dimethylamine	HMDB0000087
Ethanol	HMDB0000108
Ethanolamine	HMDB0000149
Formate	HMDB0000142
Glucose	HMDB0000122
Glutamine	HMDB0000641
Glycine	HMDB0000123
Glycolate	HMDB0000115
Hippurate	HMDB0000714
Histidine	HMDB0000177
Hypoxanthine	HMDB0000157
Isopropanol	HMDB0000863
Lactate	HMDB0000190
Lysine	HMDB0000182
Mannitol	HMDB0000765
Methanol	HMDB0001875
Methylamine	HMDB0000164
N,N-Dimethylglycine	HMDB0000092
O-Acetylcarnitine	HMDB0000201
O-Phosphocholine	HMDB0001565
pi-Methylhistidine	HMDB0000001
Propylene glycol	HMDB0001881
Pyroglutamate	HMDB0000267
Testosterone	HMDB0000234
Succinate	HMDB0000254
Sucrose	HMDB0000258
tau-Methylhistidine	HMDB0000479
Taurine	HMDB0000251
Threonine	HMDB0000167
trans-Aconitate	HMDB0000958
Trigonelline	HMDB0000875
Trimethylamine	HMDB0000906
Trimethylamine N-oxide	HMDB0000925
Tyrosine	HMDB0000158
Uracil	HMDB0000300
Urea	HMDB0000294
Valine	HMDB0000883
Xylose	HMDB0000098
