# Supplementary material for: metGWAS 1.0: an R workflow for network-driven over-representation analysis between independent metabolomic and meta-genome-wide association studies
Source: Bioinformatics. 2023 Aug 23;39(9):btad523. doi: 10.1093/bioinformatics/btad523 (PMC10491949; doi:10.1093/bioinformatics/btad523)
Supplement: btad523_Supplementary_Data [file btad523_supplementary_data.zip › Supplementary Material 2/Case Study-2_Suhre et al/PathwayAnalysisResults/name_map.csv]

Query	Match	HMDB	PubChem	KEGG	SMILES	Comment
HMDB0000640	Levoglucosan	HMDB0000640	2724705	NA	C1[C@@H]2[C@H]([C@@H]([C@H]([C@H](O1)O2)O)O)O	1
HMDB0000699	1-Methylnicotinamide	HMDB0000699	457	C02918	C[N+]1=CC=CC(=C1)C(=O)N	1
HMDB0000729	Alpha-Hydroxyisobutyric acid	HMDB0000729	11671	NA	CC(C)(C(=O)O)O	1
HMDB0003911	3-Aminoisobutanoic acid	HMDB0003911	64956	C05145	CC(CN)C(=O)O	1
HMDB0000750	3-Hydroxymandelic acid	HMDB0000750	86957	NA	C1=CC(=CC(=C1)O)C(C(=O)O)O	1
HMDB0000682	Indoxyl sulfate	HMDB0000682	10258	NA	C1=CC=C2C(=C1)C(=CN2)OS(=O)(=O)O	1
HMDB0000020	p-Hydroxyphenylacetic acid	HMDB0000020	127	C00642	C1=CC(=CC=C1CC(=O)O)O	1
HMDB0000042	Acetic acid	HMDB0000042	176	C00033	CC(=O)O	1
HMDB0000161	L-Alanine	HMDB0000161	5950	C00041	C[C@@H](C(=O)O)N	1
HMDB0000517	L-Arginine	HMDB0000517	6322	C00062	C(C[C@@H](C(=O)O)N)CN=C(N)N	1
HMDB0000168	L-Asparagine	HMDB0000168	6267	C00152	C([C@@H](C(=O)O)N)C(=O)N	1
HMDB0000043	Betaine	HMDB0000043	247	C00719	C[N+](C)(C)CC(=O)[O-]	1
HMDB0001467	NA	NA	NA	NA	NA	0
HMDB0000097	Choline	HMDB0000097	305	C00114	C[N+](C)(C)CCO	1
HMDB0000072	cis-Aconitic acid	HMDB0000072	643757	C00417	C(/C(=C/C(=O)O)/C(=O)O)C(=O)O	1
HMDB0000094	Citric acid	HMDB0000094	311	C00158	C(C(=O)O)C(CC(=O)O)(C(=O)O)O	1
HMDB0000064	Creatine	HMDB0000064	586	C00300	CN(CC(=O)O)C(=N)N	1
HMDB0000562	Creatinine	HMDB0000562	588	C00791	CN1CC(=O)N=C1N	1
HMDB0000087	Dimethylamine	HMDB0000087	674	C00543	CNC	1
HMDB0000108	Ethanol	HMDB0000108	702	C00469	CCO	1
HMDB0000149	Ethanolamine	HMDB0000149	700	C00189	C(CO)N	1
HMDB0000142	Formic acid	HMDB0000142	284	C00058	C(=O)O	1
HMDB0000122	D-Glucose	HMDB0000122	5793	C00031	C([C@@H]1[C@H]([C@@H]([C@H](C(O1)O)O)O)O)O	1
HMDB0000641	L-Glutamine	HMDB0000641	5961	C00064	C(CC(=O)N)[C@@H](C(=O)O)N	1
HMDB0000123	Glycine	HMDB0000123	750	C00037	C(C(=O)O)N	1
HMDB0000115	Glycolic acid	HMDB0000115	757	C03547	C(C(=O)O)O	1
HMDB0000714	Hippuric acid	HMDB0000714	464	C01586	C1=CC=C(C=C1)C(=O)NCC(=O)O	1
HMDB0000177	L-Histidine	HMDB0000177	6274	C00135	C1=C(NC=N1)C[C@@H](C(=O)O)N	1
HMDB0000157	Hypoxanthine	HMDB0000157	790	C00262	C1=NC2=C(N1)C(=O)N=CN2	1
HMDB0000863	Isopropyl alcohol	HMDB0000863	3776	C01845	CC(C)O	1
HMDB0000190	L-Lactic acid	HMDB0000190	61503	C00256	C[C@@H](C(=O)O)O	1
HMDB0000182	L-Lysine	HMDB0000182	5962	C00047	C(CCN)C[C@@H](C(=O)O)N	1
HMDB0000765	Mannitol	HMDB0000765	6251	C00392	C([C@H]([C@H]([C@@H]([C@@H](CO)O)O)O)O)O	1
HMDB0001875	Methanol	HMDB0001875	887	C00132	CO	1
HMDB0000164	Methylamine	HMDB0000164	6329	C00218	CN	1
HMDB0000092	Dimethylglycine	HMDB0000092	673	C01026	CN(C)CC(=O)O	1
HMDB0000201	L-Acetylcarnitine	HMDB0000201	7045767	C02571	CC(=O)OC(CC(=O)[O-])C[N+](C)(C)C	1
HMDB0001565	Phosphorylcholine	HMDB0001565	8691	C00588	C[N+](C)(C)CCOP(=O)(O)O	1
HMDB0000001	1-Methylhistidine	HMDB0000001	92105	C01152	CN1C=C(N=C1)C[C@@H](C(=O)O)N	1
HMDB0001881	Propylene glycol	HMDB0001881	1030	C00583	CC(CO)O	1
HMDB0000267	Pyroglutamic acid	HMDB0000267	7405	C01879	C1CC(=O)N[C@@H]1C(=O)O	1
HMDB0000234	Testosterone	HMDB0000234	6013	C00535	C[C@]12CC[C@H]3[C@H]([C@@H]1CC[C@@H]2O)CCC4=CC(=O)CC[C@]34C	1
HMDB0000254	Succinic acid	HMDB0000254	1110	C00042	C(CC(=O)O)C(=O)O	1
HMDB0000258	Sucrose	HMDB0000258	5988	C00089	C([C@@H]1[C@H]([C@@H]([C@H]([C@H](O1)O[C@]2([C@H]([C@@H]([C@H](O2)CO)O)O)CO)O)O)O)O	1
HMDB0000479	3-Methylhistidine	HMDB0000479	64969	C01152	CN1C=NC=C1C[C@@H](C(=O)O)N	1
HMDB0000251	Taurine	HMDB0000251	1123	C00245	C(CS(=O)(=O)O)N	1
HMDB0000167	L-Threonine	HMDB0000167	6288	C00188	C[C@H]([C@@H](C(=O)O)N)O	1
HMDB0000958	trans-Aconitic acid	HMDB0000958	444212	C02341	C(/C(=C\C(=O)O)/C(=O)O)C(=O)O	1
HMDB0000875	Trigonelline	HMDB0000875	5570	C01004	C[N+]1=CC=CC(=C1)C(=O)[O-]	1
HMDB0000906	Trimethylamine	HMDB0000906	1146	C00565	CN(C)C	1
HMDB0000925	Trimethylamine N-oxide	HMDB0000925	1145	C01104	C[N+](C)(C)[O-]	1
HMDB0000158	L-Tyrosine	HMDB0000158	6057	C00082	C1=CC(=CC=C1C[C@@H](C(=O)O)N)O	1
HMDB0000300	Uracil	HMDB0000300	1174	C00106	C1=CNC(=O)NC1=O	1
HMDB0000294	Urea	HMDB0000294	2447	C00086	C(=O)(N)N	1
HMDB0000883	L-Valine	HMDB0000883	6287	C00183	CC(C)[C@@H](C(=O)O)N	1
HMDB0000098	D-Xylose	HMDB0000098	135191	C00181	C1[C@H]([C@@H]([C@H](C(O1)O)O)O)O	1
