# Supplementary material for: metGWAS 1.0: an R workflow for network-driven over-representation analysis between independent metabolomic and meta-genome-wide association studies
Source: Bioinformatics. 2023 Aug 23;39(9):btad523. doi: 10.1093/bioinformatics/btad523 (PMC10491949; doi:10.1093/bioinformatics/btad523)
Supplement: btad523_Supplementary_Data [file btad523_supplementary_data.zip › Supplementary Material 2/Case Study-2_Suhre et al/PathwayAnalysisResults/pathway_results.csv]

	Total	Expected	Hits	Raw p	#NAME?	Holm adjust	FDR	Impact
Aminoacyl-tRNA biosynthesis	48	1.5484	10	1.26E-06	5.9008	0.00010555	0.00010555	0
Glyoxylate and dicarboxylate metabolism	32	1.0323	6	0.00039685	3.4014	0.032938	0.013249	0.16138
Glycine, serine and threonine metabolism	33	1.0645	6	0.00047319	3.325	0.038801	0.013249	0.36871
Alanine, aspartate and glutamate metabolism	28	0.90323	5	0.0015994	2.796	0.12956	0.033588	0.11378
Arginine biosynthesis	14	0.45161	3	0.0089503	2.0482	0.71603	0.15037	0.07614
Citrate cycle (TCA cycle)	20	0.64516	3	0.024462	1.6115	1	0.30269	0.17314
Valine, leucine and isoleucine biosynthesis	8	0.25806	2	0.025224	1.5982	1	0.30269	0
Phenylalanine metabolism	10	0.32258	2	0.038903	1.41	1	0.40848	0
Neomycin, kanamycin and gentamicin biosynthesis	2	0.064516	1	0.063496	1.1973	1	0.59263	0
Histidine metabolism	16	0.51613	2	0.091794	1.0372	1	0.73876	0.22131
Glycerophospholipid metabolism	36	1.1613	3	0.10711	0.97018	1	0.73876	0.04843
Starch and sucrose metabolism	18	0.58065	2	0.1124	0.94922	1	0.73876	0.47093
Phenylalanine, tyrosine and tryptophan biosynthesis	4	0.12903	1	0.12304	0.90997	1	0.73876	0.5
Pantothenate and CoA biosynthesis	19	0.6129	2	0.12313	0.90965	1	0.73876	0
beta-Alanine metabolism	21	0.67742	2	0.14527	0.83783	1	0.81349	0
Pyruvate metabolism	22	0.70968	2	0.15664	0.80511	1	0.82233	0.14463
D-Glutamine and D-glutamate metabolism	6	0.19355	1	0.17886	0.74749	1	0.83468	0
Nitrogen metabolism	6	0.19355	1	0.17886	0.74749	1	0.83468	0
Glycolysis / Gluconeogenesis	26	0.83871	2	0.20357	0.6913	1	0.88276	0.02906
Galactose metabolism	27	0.87097	2	0.21556	0.66643	1	0.88276	0.07387
Glutathione metabolism	28	0.90323	2	0.22763	0.64278	1	0.88276	0.09582
Taurine and hypotaurine metabolism	8	0.25806	1	0.2312	0.63601	1	0.88276	0.42857
Ubiquinone and other terpenoid-quinone biosynthesis	9	0.29032	1	0.25613	0.59154	1	0.93542	0
Biotin metabolism	10	0.32258	1	0.28026	0.55243	1	0.98092	0
Arginine and proline metabolism	38	1.2258	2	0.34887	0.45734	1	1	0.06998
Purine metabolism	65	2.0968	3	0.35025	0.45562	1	1	0.01651
Pyrimidine metabolism	39	1.2581	2	0.36079	0.44275	1	1	0.0743
Butanoate metabolism	15	0.48387	1	0.38989	0.40906	1	1	0
Nicotinate and nicotinamide metabolism	15	0.48387	1	0.38989	0.40906	1	1	0.13816
Tyrosine metabolism	42	1.3548	2	0.39607	0.40222	1	1	0.13972
Primary bile acid biosynthesis	46	1.4839	2	0.44176	0.35482	1	1	0.01516
Pentose and glucuronate interconversions	18	0.58065	1	0.44763	0.34908	1	1	0.07812
Selenocompound metabolism	20	0.64516	1	0.48311	0.31596	1	1	0
Propanoate metabolism	23	0.74194	1	0.53217	0.27395	1	1	0
Lysine degradation	25	0.80645	1	0.56232	0.25002	1	1	0
Porphyrin and chlorophyll metabolism	30	0.96774	1	0.6296	0.20094	1	1	0
Fatty acid degradation	39	1.2581	1	0.72611	0.139	1	1	0
Valine, leucine and isoleucine degradation	40	1.2903	1	0.73517	0.13361	1	1	0
Steroid hormone biosynthesis	85	2.7419	1	0.94312	0.025432	1	1	0.04272
