# Supplementary material for: metGWAS 1.0: an R workflow for network-driven over-representation analysis between independent metabolomic and meta-genome-wide association studies
Source: Bioinformatics. 2023 Aug 23;39(9):btad523. doi: 10.1093/bioinformatics/btad523 (PMC10491949; doi:10.1093/bioinformatics/btad523)
Supplement: btad523_Supplementary_Data [file btad523_supplementary_data.zip › Supplementary Material 2/Case Study-2_Suhre et al/workflow results/kidney/mod3_kidney_from_4122_clusterGenes.csv]

1_acute_two_risk_pancreatitis_lymphoblastic	2_alcohol_aldh2_associated_dependence_major	3_rapid_naming_alternating_stimulus_multivariate	4_childhood_acute_lymphoblastic_leukemia_neutropenia/leucopenia	5_alzheimer's_type_1	6_type_2_diabetes_dna_methylation	7_skin_acute_kidney_injury_coronary	8_renal_type_1_stage	9_bipolar	10_type_2_diabetic_kidney_subjects	11_kidney_interaction_dust_mite_allergen	12_brain	13_uric_acid_serum_levels_gout	14_multiple_functionrelated_traits_renal_gout	15_blood_pressure_smoking_diastolic_genetics	16_hyperuricemia_identification_cdc42bpg_susceptibility_japanese	17_metabolite	NA	NA	NA	NA	NA	NA	NA	NA	NA	NA	NA	NA	NA	NA	NA	NA	NA	NA	NA	NA	NA	NA	NA	NA	NA	NA	NA	NA	NA	NA	NA	NA	NA
FHIT	ALDH2	LIPF	LHPP	ERBB4	MTNR1B	PTGFR	PTPN13	RNLS	DIAPH3	NDST3	SLC13A3	KCNQ1	SLC2A9	KCNK3	DPEP1	ELOVL2	ENPP6	ADH1B	NFATC1	MADD	HTR3B	UBE2Q2	BSND	SLC22A2	PPM1G	GUCY1A1	CYP24A1	GABRR1	ARG1	PSPH	ACSM2A	SLC7A9	SLC34A1	SORT1	INO80	HS3ST6	GCKR	GCK	AGL	CDH23	ALPL	CLDN14	PARP1	PHLPP2	DUSP4	RYR2	TALDO1	UNC13C	INPP5B
												SLC2A9	PKD2	MOV10	GCKR	PKD2L1		KYAT3	PPM1J	CPS1	GRIN2A	ANXA9	SLC30A8		CPS1	KCNH7		GABRR2	CHD9	NDRG1	SPTBN1		GCKR	CERS2	UBE2Q2	MSRB1	SLC22A2	FN3KRP		GALNTL5	CLDN14		RPN1				SLC16A3		PRDM6
												ABCG2	GCKR	SLC4A7	KCNQ1	FADS1		GNAS	PSD4	SLC34A1	PLCB1	SLC7A9			SLC34A1	SUCLG2		MTNR1B	UBE2H	PTPN3	WWP2		CPS1	CACNA1S	SLC7A9	HSD17B3	INO80			RRM2	CASR		ADCY8				CACNA1A		NOX4
												SLC22A11		PCDH18	SLC25A26	FADS2		CDC42BPA	SPTBN1	GTPBP4	ADCY5	SLC22A2			SLC22A2	ITPR1			ETNPPL	ABO	DDX1		LRP2	DDX1	LRP2		SLC6A13						LUC7L3						CDH13
														AKT2	LRP2	PDXDC1		UBASH3B	ARG1	IDI2	HACD2	SLC6A13			SLC6A13	RAPGEF5			L2HGDH	QSOX2	NFATC1		SLC22A2	GCKR	RERG		SLC7A9												KCNK3
														MTHFR	NFATC1	CERS4		PLA2G4A	RERG			GCKR			NFATC1	JAK1			PIK3R3	KCNMA1	IGF2R		NFATC1	CPS1	NCOA6		UBE2Q2												FGF5
														AGT	RREB1	ACADS		CYP24A1	CPS1			SLC34A1			SLC7A9	FUT9			FUT2	TPCN2	ARG1		DPEP1	SLC34A1	PIGU		ANXA9												NPR3
														FGF5	SLC2A9			RERG	SLC34A1			CPS1			CYP24A1	TBXAS1			MSRA	EYA4	PLA2G15		CDK12	SLC22A2	CYP24A1		CPS1												HDAC9
														SLC39A8	GNAS			CDK12	FGF5						RNF128	RYR3			UGT8	L2HGDH	SLC7A6		CYP24A1	PTPN12	ACVR2A		CACNA1S												PLCE1
														GUCY1A1	IGF1R			FUT2	GATM							KERA			QSOX2	CA12	LRP2			A1CF	CYP26A1		A1CF												ATP2B1
														NPR3	NFKB1			DDX1	SLC22A2							KL			SLC7A13	SLC6A13	SLC22A2			KCNQ1	SLC7A6		KCNQ1												FBN1
														HFE	VEGFA			PDE1A								PCSK6			PCCB	RERG	CPS1			SLC6A13	ANXA9		DPEP1
														CHST12	ABCG2			SLC14A2								AGMO			AHR	DGKH	SLC6A13			CDK12	DDX1		NFATC1
														NOS3				FUT1											PLXNB1	GATM	PSD4			NFATC1	GCKR
														DBH				PITPNC1											PTPN14	RNF128	IGF1R			SLC7A9	CPS1
														CACNB2				PCCB											MTARC1	DUSP9	FGF5			PIGU	SLC34A1
														ADRB1				IGF1R											PLCB1	TRIP12	GCKR			CYP24A1	SLC22A2
														SWAP70				NFATC1											BLK	XYLB	ACVR2A			EYA4	GTPBP4
														ATP2B1				SLC35D1											NDUFS4	UBE2Q2	CYP24A1			PRMT7	IDI2
														FES				MYL10											FARSA	IGF1R	ZBTB17			LRP2	SLC6A13
														INSR				SLC15A1											SLC8A1	ACVR2A	UBE2D3			RERG
														FGD5				DOCK9											WWP2	LRP2	SLC15A2			INO80
														SNRNP200				MIPEP											SLC7A6	CPS1	GSS
														PLCE1				CPS1											CA3	SLC15A2	KCNQ1
														AMPD3				ABO											NT5C3A	FGF5	DPEP1
														CYP1A2				RORA											DPAGT1	UBE2D3	CERS2
														NMT1				RBKS											RAB11FIP5	SLC34A1	PMF1
														CLCN6				CLDN14											RABEP2	HMGCLL1	DGKH
														SLC22A7				PIK3CG											PARG	ARG1	ACVR2B
														ULK3				PRKAR2B											SLC6A4	SLC22A2	SLC34A1
																		CYP1A1											RIN3	A1CF	CACNA1S
																		CYP1A2											ALDH1L1	SLC7A6	CYP26A1
																		FGF5											AKR1A1	NFATC1	CDK12
																		INSR											GATM	SLC7A9	AGMAT
																		PLPPR3											SLC34A1	GSS	SLC7A9
																		CYP26A1											CPS1	CYP24A1	SLC22A1
																		PLCD4											SLC22A2	GNAS
																		PPM1D											NFATC1	CLDN14
																													CDK12	PLA2G6
																													GCKR	MAFF
																													CYP24A1	CDKL5
																													CERS2	SLC25A5
																													PIGU	AGMAT
																													SLC6A13	SORT1
																													PPM1J	CERS2
																													CYP1A1	CACNA1S
																													CYP1A2	DDX1
																													INO80	GCKR
																													A4GALT	PSD4
																													FGF5
																													KCNQ1
																													DDX1
																													LRP2
																													A1CF
																													DPEP1
																													RERG
																													CACNA1S
																													EYA4
																													SLC15A2
																													CISD2
																													PLA2G6
																													MAFF
																													LIPH
																													CYP26A1
																													PCK1
																													RREB1
																													AK5
																													SLC22A4
																													GADL1
																													SMG6
																													CBLB
																													PRRX1
																													WIPI1
																													PITPNC1
																													ABCC1
																													NDOR1
																													ATF1
																													OBSCN
																													TPPP
																													TPCN2
																													IGF1R
																													OSBPL2
																													RRAGD
																													HMGCLL1
																													CALR
																													PIGC
																													DNM3
																													DMGDH
																													EPRS1
																													BPNT1
																													CRTC1
																													PFKFB2
																													PLA2G4A
																													TUFM
																													GNAS
																													DGKH
																													VKORC1L1
																													KCNMA1
																													SAG
																													AK6
																													ERBB4
																													VIL1
																													TRIP12
																													SLC9A4
																													SLC9A2
																													LPIN3
																													RAD54L2
																													CACNA2D2
																													ACSF3
																													NEU1
																													GSS
																													MTMR3
																													FGF6
																													SLC9A3
																													ZDHHC18
																													USP35
																													CLDN10
																													DOCK3
																													PSD4
																													ACVR2B
																													UBE2D3
																													SPTBN1
																													POR
																													PDE1A
[truncated: 7 more columns]
