# Supplementary material for: metGWAS 1.0: an R workflow for network-driven over-representation analysis between independent metabolomic and meta-genome-wide association studies
Source: Bioinformatics. 2023 Aug 23;39(9):btad523. doi: 10.1093/bioinformatics/btad523 (PMC10491949; doi:10.1093/bioinformatics/btad523)
Supplement: btad523_Supplementary_Data [file btad523_supplementary_data.zip › Supplementary Material 2/Case Study-2_Suhre et al/workflow results/kidney/mod3_kidney_from_4122_clusterNamePatterns.xlsx]

## Sheet: Sheet 1
word

## Sheet: Sheet 2
word

## Sheet: Sheet 3
word

## Sheet: Sheet 4
word

## Sheet: Sheet 5
word

## Sheet: Sheet 6
word

## Sheet: Sheet 7
word

## Sheet: Sheet 8
word

## Sheet: Sheet 9
word

## Sheet: Sheet 10
word

[truncated: 47 more sheets: Sheet 11, Sheet 12, Sheet 13, Sheet 14, Sheet 15, Sheet 16, Sheet 17, Sheet 18, Sheet 19, Sheet 20, Sheet 21, Sheet 22, Sheet 23, Sheet 24, Sheet 25, Sheet 26, Sheet 27, Sheet 28, Sheet 29, Sheet 30 …]
