# Supplementary material for: metGWAS 1.0: an R workflow for network-driven over-representation analysis between independent metabolomic and meta-genome-wide association studies
Source: Bioinformatics. 2023 Aug 23;39(9):btad523. doi: 10.1093/bioinformatics/btad523 (PMC10491949; doi:10.1093/bioinformatics/btad523)
Supplement: btad523_Supplementary_Data [file btad523_supplementary_data.zip › Supplementary Material 2/Case Study-2_Suhre et al/workflow results/kidney/mod3_kidney_from_4122_clusterNodes.csv]

1_acute_two_risk_pancreatitis_lymphoblastic	2_alcohol_aldh2_associated_dependence_major	3_rapid_naming_alternating_stimulus_multivariate	4_childhood_acute_lymphoblastic_leukemia_neutropenia/leucopenia	5_alzheimer's_type_1	6_type_2_diabetes_dna_methylation	7_skin_acute_kidney_injury_coronary	8_renal_type_1_stage	9_bipolar	10_type_2_diabetic_kidney_subjects	11_kidney_interaction_dust_mite_allergen	12_brain	13_uric_acid_serum_levels_gout	14_multiple_functionrelated_traits_renal_gout	15_blood_pressure_smoking_diastolic_genetics	16_hyperuricemia_identification_cdc42bpg_susceptibility_japanese	17_metabolite	NA	NA	NA	NA	NA	NA	NA	NA	NA	NA	NA	NA	NA	NA	NA	NA	NA	NA	NA	NA	NA	NA	NA	NA	NA	NA	NA	NA	NA	NA	NA	NA	NA
27114598_Clinical and Genetic Risk Factors for Acute Pancreatitis in Patients With Acute Lymphoblastic Leukemia._Asparaginase-induced acute pancreatitis in acute lymphoblastic leukemia (onset time)	24277619_ALDH2 is associated to alcohol dependence and is the major genetic determinant of "daily maximum drinks" in a GWAS study of an isolated rural Chinese sample._Alcohol dependence	30809046_Genome-wide association study suggests impact of chromosome 10 rs139401390 on kidney function in patients with coronary artery disease._Estimated glomerular filtration rate in coronary artery disease and impaired kidney function	27694927_A genome-wide association study identifies risk loci for childhood acute lymphoblastic leukemia at 10q26.13 and 12q23.1._Acute lymphoblastic leukemia in childhood (B cell precursor)	30514930_Genetic data and cognitively defined late-onset Alzheimer's disease subgroups._Alzheimer's disease with language domain impairment	23725790_GWAS of DNA methylation variation within imprinting control regions suggests parent-of-origin association._DNA methylation (parent-of-origin)	26083657_Genome-wide association study of acute kidney injury after coronary bypass graft surgery identifies susceptibility loci._Acute kidney injury in coronary artery bypass surgery (creatinine rise)	27647854_The Genetic Landscape of Renal Complications in Type 1 Diabetes._Kidney disease (end stage renal disease vs non-end stage renal disease) in type 1 diabetes	26297903_Genetics of long-term treatment outcome in bipolar disorder._Depressive and manic episodes in bipolar disorder	29703844_A Genome-Wide Association Study of Diabetic Kidney Disease in Subjects With Type 2 Diabetes._Diabetic kidney disease in type 2 diabetes (ESRD vs. no ESRD)	31178898_Genetics of Chronic Kidney Disease Stages Across Ancestries: The PAGE Study._End-stage kidney disease	28763065_Genome-wide association analysis identifies common variants influencing infant brain volumes._Brain volume in infants (white matter)	25967671_Genome-wide association analysis identifies three new risk loci for gout arthritis in Han Chinese._Gout	22797727_Meta-analysis identifies multiple loci associated with kidney function-related traits in east Asian populations._Renal function-related traits (urea)	28739976_Novel Blood Pressure Locus and Gene Discovery Using Genome-Wide Association Study and Expression Data Sets From Blood and the Kidney._Diastolic blood pressure	29124443_Identification of CDC42BPG as a novel susceptibility locus for hyperuricemia in a Japanese population._Chronic kidney disease	26068415_Genome-wide association study identifies novel genetic variants contributing to variation in blood metabolite levels._Glycerophospholipid levels	27576016_A Genome-Wide Association Study to Identify Single-Nucleotide Polymorphisms for Acute Kidney Injury._Acute kidney injury in critical illness	31152163_A catalog of genetic loci associated with kidney function from analyses of a million individuals._Blood urea nitrogen levels	31152163_A catalog of genetic loci associated with kidney function from analyses of a million individuals._Chronic kidney disease	26831199_Genetic associations at 53 loci highlight cell types and biological pathways relevant for kidney function._Chronic kidney disease	26420894_Genetic loci associated with renal function measures and chronic kidney disease in children: the Pediatric Investigation for Genetic Factors Linked with Renal Progression Consortium._Chronic kidney disease	20383146_New loci associated with kidney function and chronic kidney disease._Chronic kidney disease	29703844_A Genome-Wide Association Study of Diabetic Kidney Disease in Subjects With Type 2 Diabetes._Chronic kidney disease and diabetic kidney disease in type 2 diabetes	20383145_Genetic loci influencing kidney function and chronic kidney disease._Creatinine levels	31015462_Sex-specific and pleiotropic effects underlying kidney function identified from GWAS meta-analysis._Creatinine levels	26305897_Genome-Wide Association and Trans-ethnic Meta-Analysis for Advanced Diabetic Kidney Disease: Family Investigation of Nephropathy and Diabetes (FIND)._Diabetic kidney disease	29703844_A Genome-Wide Association Study of Diabetic Kidney Disease in Subjects With Type 2 Diabetes._Diabetic kidney disease in diabetes (ESRD vs. no ESRD)	29703844_A Genome-Wide Association Study of Diabetic Kidney Disease in Subjects With Type 2 Diabetes._Diabetic kidney disease in type 2 diabetes	31152163_A catalog of genetic loci associated with kidney function from analyses of a million individuals._Estimated glomerular filtration rate	31015462_Sex-specific and pleiotropic effects underlying kidney function identified from GWAS meta-analysis._Estimated glomerular filtration rate	30604766_Trans-ethnic kidney function association study reveals putative causal genes and effects on kidney-specific disease aetiologies._Estimated glomerular filtration rate	29545352_Genome-Wide Association Studies of Metabolites in Patients with CKD Identify Multiple Loci and Illuminate Tubular Transport Mechanisms._Fractional excretion of metabolites in chronic kidney disease	27588450_Trans-ethnic Fine Mapping Highlights Kidney-Function Genes Linked to Salt Sensitivity._Glomerular filtration rate	28452372_1000 Genomes-based meta-analysis identifies 10 novel loci for kidney function._Glomerular filtration rate (creatinine)	26831199_Genetic associations at 53 loci highlight cell types and biological pathways relevant for kidney function._Glomerular filtration rate (creatinine)	26420894_Genetic loci associated with renal function measures and chronic kidney disease in children: the Pediatric Investigation for Genetic Factors Linked with Renal Progression Consortium._Glomerular filtration rate in chronic kidney disease	26831199_Genetic associations at 53 loci highlight cell types and biological pathways relevant for kidney function._Glomerular filtration rate in non diabetics (creatinine)	24244560_A study assessing the association of glycated hemoglobin A1C (HbA1C) associated variants with HbA1C, chronic kidney disease and diabetic retinopathy in populations of Asian ancestry._Glycated hemoglobin levels	30955190_Genetic risk score raises the risk of incidence of chronic kidney disease in Korean general population-based cohort._Incident chronic kidney disease	25493955_Genome-wide association study of kidney function decline in individuals of European descent._Kidney function decline traits	26272126_Common and rare variants associated with kidney stones and biochemical traits._Kidney stones	19561606_Sequence variants in the CLDN14 gene associate with kidney stones and bone mineral density._Kidney stones	31178898_Genetics of Chronic Kidney Disease Stages Across Ancestries: The PAGE Study._Mild to moderate chronic kidney disease	30678657_Genome-wide association study of myocardial infarction, atrial fibrillation, acute stroke, acute kidney injury and delirium after cardiac surgery - a sub-analysis of the RIPHeart-Study._Postoperative acute renal failure after cardiac surgery	30678657_Genome-wide association study of myocardial infarction, atrial fibrillation, acute stroke, acute kidney injury and delirium after cardiac surgery - a sub-analysis of the RIPHeart-Study._Postoperative complication after cardiac surgery	30678657_Genome-wide association study of myocardial infarction, atrial fibrillation, acute stroke, acute kidney injury and delirium after cardiac surgery - a sub-analysis of the RIPHeart-Study._Postoperative stroke after cardiac surgery	26420894_Genetic loci associated with renal function measures and chronic kidney disease in children: the Pediatric Investigation for Genetic Factors Linked with Renal Progression Consortium._Proteinuria and chronic kidney disease	26420894_Genetic loci associated with renal function measures and chronic kidney disease in children: the Pediatric Investigation for Genetic Factors Linked with Renal Progression Consortium._Proteinuria in chronic kidney disease	28739976_Novel Blood Pressure Locus and Gene Discovery Using Genome-Wide Association Study and Expression Data Sets From Blood and the Kidney._Pulse pressure
28049566_An Analysis of Two Genome-wide Association Meta-analyses Identifies a New Locus for Broad Depression Phenotype._Depressive symptom measurement or major depressive disorder	21971053_Genome-wide association study of coronary artery disease in the Japanese._Coronary heart disease	30995994_Multivariate genome-wide association study of rapid automatised naming and rapid alternating stimulus in Hispanic American and African-American youth._Rapid alternating stimulus test for letters/numbers	23648065_Genome-wide association study of chemotherapeutic agent-induced severe neutropenia/leucopenia for patients in Biobank Japan._Adverse response to chemotherapy (neutropenia/leucopenia) (epirubicin)	29500382_Item-level analyses reveal genetic heterogeneity in neuroticism._Feeling lonely	29703844_A Genome-Wide Association Study of Diabetic Kidney Disease in Subjects With Type 2 Diabetes._Early diabetic kidney disease in diabetes	26423011_Novel insights into the genetics of smoking behaviour, lung function, and chronic obstructive pulmonary disease (UK BiLEVE): a genetic association study in UK Biobank._Lung function in never smokers (high FEV1 vs average FEV1)	30741946_Genome-wide association scan identifies new variants associated with a cognitive predictor of dyslexia._Word spelling	29885931_Genome-wide association studies suggest that APOL1-environment interactions more likely trigger kidney disease in African Americans with nondiabetic nephropathy than strong APOL1-second gene interactions._End stage renal disease in APOL1 risk genotype-negative individuals	29703844_A Genome-Wide Association Study of Diabetic Kidney Disease in Subjects With Type 2 Diabetes._End-stage renal disease in type 2 diabetes	28167095_Genome-wide interaction study of dust mite allergen on lung function in children with asthma._Lung function (FEV1/FVC) in asthma (dust mite allergen exposure interaction)	24351856_An integrative study of the genetic, social and environmental determinants of chronic kidney disease characterized by tubulointerstitial damages in the North Central Region of Sri Lanka._Glomerular filtration rate	30181573_Genetics of serum urate concentrations and gout in a high-risk population, patients with chronic kidney disease._Serum urate levels in chronic kidney disease	27899376_GWAS of clinically defined gout and subtypes identifies multiple susceptibility loci that include urate transporter genes._Renal overload gout	27618452_The genetics of blood pressure regulation and its target organs from association studies in 342,415 individuals._Diastolic blood pressure	29124443_Identification of CDC42BPG as a novel susceptibility locus for hyperuricemia in a Japanese population._Estimated glomerular filtration rate	29545352_Genome-Wide Association Studies of Metabolites in Patients with CKD Identify Multiple Loci and Illuminate Tubular Transport Mechanisms._Serum metabolite ratios in chronic kidney disease
27560520_Genome-Wide Association Study Reveals Multiple Loci Influencing Normal Human Facial Morphology._Lip morphology	21372407_Confirmation of ALDH2 as a Major locus of drinking behavior and of its variants regulating multiple metabolic phenotypes in a Japanese population._Drinking behavior	30995994_Multivariate genome-wide association study of rapid automatised naming and rapid alternating stimulus in Hispanic American and African-American youth._Rapid automised naming and rapid alternating stimulus test performance	29703844_A Genome-Wide Association Study of Diabetic Kidney Disease in Subjects With Type 2 Diabetes._Chronic kidney disease in type 2 diabetes	23028342_New susceptibility loci associated with kidney disease in type 1 diabetes._Type 1 diabetes nephropathy	29691896_Genome-wide interaction with the insulin secretion locus MTNR1B reveals CMIP as a novel type 2 diabetes susceptibility gene in African Americans._Type 2 diabetes (SNP x SNP interaction, 1df)	27207532_New Locus for Skin Intrinsic Fluorescence in Type 1 Diabetes Also Associated With Blood and Skin Glycated Proteins._Skin fluorescence in type 1 diabetes						26902266_Genome wide association study of uric acid in Indian population and interaction of identified variants with Type 2 diabetes._Serum uric acid levels		29455858_A Large-Scale Multi-ancestry Genome-wide Study Accounting for Smoking Behavior Identifies Multiple Significant Loci for Blood Pressure._Diastolic blood pressure (cigarette smoking interaction)	29124443_Identification of CDC42BPG as a novel susceptibility locus for hyperuricemia in a Japanese population._Hyperuricemia
29095316_Genome-wide association study for genetic variants related with maximal voluntary ventilation reveals two novel genomic signals associated with lung function._Lung function (maximal voluntary ventilation)	22797727_Meta-analysis identifies multiple loci associated with kidney function-related traits in east Asian populations._Renal function-related traits (sCR)	30995994_Multivariate genome-wide association study of rapid automatised naming and rapid alternating stimulus in Hispanic American and African-American youth._Rapid automised naming of letters	30920136_The impact of donor and recipient common clinical and genetic variation on estimated glomerular filtration rate in a European renal transplant population._Estimated glomerular filtration rate change in renal transplantation (recipient effect)									29558500_Genome-wide association analysis identifies multiple loci associated with kidney disease-related traits in Korean populations._Uric acid levels		27618452_The genetics of blood pressure regulation and its target organs from association studies in 342,415 individuals._Systolic blood pressure
28753643_Pharmacogenetic meta-analysis of baseline risk factors, pharmacodynamic, efficacy and tolerability endpoints from two large global cardiovascular outcomes trials for darapladib._Major coronary event in placebo-treated cardiovascular disease (time to event)	24277619_ALDH2 is associated to alcohol dependence and is the major genetic determinant of "daily maximum drinks" in a GWAS study of an isolated rural Chinese sample._Response to alcohol consumption (flushing response)											22229870_Genome-wide association of serum uric acid concentration: replication of sequence variants in an island population of the Adriatic coast of Croatia._Uric acid levels		29455858_A Large-Scale Multi-ancestry Genome-wide Study Accounting for Smoking Behavior Identifies Multiple Significant Loci for Blood Pressure._Systolic blood pressure (cigarette smoking interaction)
30678657_Genome-wide association study of myocardial infarction, atrial fibrillation, acute stroke, acute kidney injury and delirium after cardiac surgery - a sub-analysis of the RIPHeart-Study._Postoperative myocardial infarction after cardiac surgery
[truncated: 7 more columns]
