# Supplementary material for: metGWAS 1.0: an R workflow for network-driven over-representation analysis between independent metabolomic and meta-genome-wide association studies
Source: Bioinformatics. 2023 Aug 23;39(9):btad523. doi: 10.1093/bioinformatics/btad523 (PMC10491949; doi:10.1093/bioinformatics/btad523)
Supplement: btad523_Supplementary_Data [file btad523_supplementary_data.zip › Supplementary Material 2/Case Study-2_Suhre et al/workflow results/kidney/mod3_kidney_from_4122_clusterSummary.csv]

cluster	name	total_nodes	primary_hits	perc_of_c	perc_of_primary
1	1_acute_two_risk_pancreatitis_lymphoblastic	6	1	16.6666666666667	1.69491525423729
2	2_alcohol_aldh2_associated_dependence_major	5	1	20	1.69491525423729
3	3_rapid_naming_alternating_stimulus_multivariate	4	1	25	1.69491525423729
4	4_childhood_acute_lymphoblastic_leukemia_neutropenia/leucopenia	4	1	25	1.69491525423729
5	5_alzheimer's_type_1	3	1	33.3333333333333	1.69491525423729
6	6_type_2_diabetes_dna_methylation	3	1	33.3333333333333	1.69491525423729
7	7_skin_acute_kidney_injury_coronary	3	1	33.3333333333333	1.69491525423729
8	8_renal_type_1_stage	2	1	50	1.69491525423729
9	9_bipolar	2	1	50	1.69491525423729
10	10_type_2_diabetic_kidney_subjects	2	2	100	3.38983050847458
11	11_kidney_interaction_dust_mite_allergen	2	1	50	1.69491525423729
12	12_brain	2	1	50	1.69491525423729
13	13_uric_acid_serum_levels_gout	5	2	40	3.38983050847458
14	14_multiple_functionrelated_traits_renal_gout	2	1	50	1.69491525423729
15	15_blood_pressure_smoking_diastolic_genetics	5	1	20	1.69491525423729
16	16_hyperuricemia_identification_cdc42bpg_susceptibility_japanese	3	1	33.3333333333333	1.69491525423729
17	17_metabolite	2	1	50	1.69491525423729
18	18_acute_kidney	1	1	100	1.69491525423729
19	19	1	1	100	1.69491525423729
20	20_kidney	1	1	100	1.69491525423729
21	21_kidney	1	1	100	1.69491525423729
22	22_renal_chronic_kidney	1	1	100	1.69491525423729
23	23_kidney_chronic	1	1	100	1.69491525423729
24	24_kidney_diabetic_type_2	1	1	100	1.69491525423729
25	25_kidney	1	1	100	1.69491525423729
26	26	1	1	100	1.69491525423729
27	27_diabetic_kidney	1	1	100	1.69491525423729
28	28_diabetic_kidney_esrd	1	1	100	1.69491525423729
29	29_diabetic_kidney_type_2	1	1	100	1.69491525423729
30	30	1	1	100	1.69491525423729
31	31	1	1	100	1.69491525423729
32	32	1	1	100	1.69491525423729
33	33_metabolites	1	1	100	1.69491525423729
34	34	1	1	100	1.69491525423729
35	35	1	1	100	1.69491525423729
36	36	1	1	100	1.69491525423729
37	37_renal_chronic_kidney	1	1	100	1.69491525423729
38	38	1	1	100	1.69491525423729
39	39_glycated_hemoglobin	1	1	100	1.69491525423729
40	40_risk_chronic_kidney	1	1	100	1.69491525423729
41	41_kidney_function_decline	1	1	100	1.69491525423729
42	42_kidney_stones	1	1	100	1.69491525423729
43	43_kidney_stones	1	1	100	1.69491525423729
44	44_chronic_kidney	1	1	100	1.69491525423729
45	45_acute_cardiac_surgery	1	1	100	1.69491525423729
46	46_acute_cardiac_surgery	1	1	100	1.69491525423729
47	47_acute_cardiac_surgery	1	1	100	1.69491525423729
48	48_renal_chronic_kidney	1	1	100	1.69491525423729
49	49_renal_chronic_kidney	1	1	100	1.69491525423729
50	50_blood_pressure	1	1	100	1.69491525423729
51	51_functionrelated_traits	1	1	100	1.69491525423729
52	52_functionrelated_traits	1	1	100	1.69491525423729
53	53	1	1	100	1.69491525423729
54	54_blood_pressure	1	1	100	1.69491525423729
55	55	1	1	100	1.69491525423729
56	56	1	1	100	1.69491525423729
57	57	1	1	100	1.69491525423729
