# Supplementary material for: metGWAS 1.0: an R workflow for network-driven over-representation analysis between independent metabolomic and meta-genome-wide association studies
Source: Bioinformatics. 2023 Aug 23;39(9):btad523. doi: 10.1093/bioinformatics/btad523 (PMC10491949; doi:10.1093/bioinformatics/btad523)
Supplement: btad523_Supplementary_Data [file btad523_supplementary_data.zip › Supplementary Material 2/Case Study-2_Suhre et al/workflow results/kidney/mod3_kidney_from_4122_netGenes.csv]

x
PTGFR
ENPP6
LHPP
ALDH2
ERBB4
FHIT
ADH1B
KYAT3
GNAS
CDC42BPA
UBASH3B
PLA2G4A
CYP24A1
RERG
CDK12
FUT2
DDX1
PDE1A
SLC14A2
FUT1
PITPNC1
PCCB
IGF1R
NFATC1
SLC35D1
MYL10
SLC15A1
DOCK9
MIPEP
CPS1
ABO
RORA
RBKS
CLDN14
PIK3CG
PRKAR2B
CYP1A1
CYP1A2
FGF5
INSR
PLPPR3
CYP26A1
PLCD4
PPM1D
SLC13A3
PPM1J
PSD4
SPTBN1
ARG1
SLC34A1
GATM
SLC22A2
MADD
GTPBP4
IDI2
HTR3B
GRIN2A
PLCB1
ADCY5
HACD2
DPEP1
GCKR
KCNQ1
SLC25A26
LRP2
RREB1
SLC2A9
UBE2Q2
ANXA9
SLC7A9
SLC6A13
BSND
SLC30A8
PPM1G
RNF128
RNLS
GUCY1A1
KCNH7
SUCLG2
ITPR1
RAPGEF5
JAK1
FUT9
TBXAS1
RYR3
KERA
KL
PCSK6
AGMO
GABRR1
GABRR2
MTNR1B
DIAPH3
KCNK3
MOV10
SLC4A7
PCDH18
AKT2
MTHFR
AGT
SLC39A8
NPR3
HFE
CHST12
NOS3
DBH
CACNB2
ADRB1
SWAP70
ATP2B1
FES
FGD5
SNRNP200
PLCE1
AMPD3
NMT1
CLCN6
SLC22A7
ULK3
NDST3
CHD9
UBE2H
ETNPPL
L2HGDH
PIK3R3
MSRA
UGT8
QSOX2
SLC7A13
AHR
PLXNB1
PTPN14
MTARC1
BLK
NDUFS4
FARSA
SLC8A1
WWP2
SLC7A6
CA3
NT5C3A
DPAGT1
RAB11FIP5
RABEP2
PARG
SLC6A4
RIN3
ALDH1L1
AKR1A1
CERS2
PIGU
INO80
A4GALT
A1CF
CACNA1S
EYA4
SLC15A2
CISD2
PLA2G6
MAFF
LIPH
PCK1
AK5
SLC22A4
GADL1
SMG6
CBLB
PRRX1
WIPI1
ABCC1
NDOR1
ATF1
OBSCN
TPPP
TPCN2
OSBPL2
RRAGD
HMGCLL1
CALR
PIGC
DNM3
DMGDH
EPRS1
BPNT1
CRTC1
PFKFB2
TUFM
DGKH
VKORC1L1
KCNMA1
SAG
AK6
VIL1
TRIP12
SLC9A4
SLC9A2
LPIN3
RAD54L2
CACNA2D2
ACSF3
NEU1
GSS
MTMR3
FGF6
SLC9A3
ZDHHC18
USP35
CLDN10
DOCK3
ACVR2B
UBE2D3
POR
NFKB1
VEGFA
PSPH
NDRG1
PTPN3
CA12
DUSP9
XYLB
ACVR2A
CDKL5
SLC25A5
AGMAT
SORT1
ACSM2A
IGF2R
PLA2G15
ZBTB17
PMF1
SLC22A1
LIPF
PTPN12
PRMT7
NCOA6
HS3ST6
MSRB1
HSD17B3
GCK
FN3KRP
ELOVL2
PKD2L1
FADS1
FADS2
PDXDC1
ABCG2
AGL
PTPN13
CDH23
GALNTL5
RRM2
ALPL
CASR
PARP1
RPN1
ADCY8
LUC7L3
PHLPP2
DUSP4
RYR2
TALDO1
SLC16A3
CACNA1A
UNC13C
INPP5B
PRDM6
NOX4
CDH13
HDAC9
FBN1
GRIK2
PKD2
ACADS
ASPG
PRODH
THEM4
ACADL
SLC22A16
AOC1
PTPRN2
CERS4
SLC22A11
TNS2
CHD3
NUCB2
CERS5
S100A10
MMP20
