# Supplementary material for: metGWAS 1.0: an R workflow for network-driven over-representation analysis between independent metabolomic and meta-genome-wide association studies
Source: Bioinformatics. 2023 Aug 23;39(9):btad523. doi: 10.1093/bioinformatics/btad523 (PMC10491949; doi:10.1093/bioinformatics/btad523)
Supplement: btad523_Supplementary_Data [file btad523_supplementary_data.zip › Supplementary Material 2/Case Study-2_Suhre et al/workflow results/kidney/mod3_kidney_from_4122_netNodeNames.csv]

nodes	hitType
26083657_Genome-wide association study of acute kidney injury after coronary bypass graft surgery identifies susceptibility loci._Acute kidney injury in coronary artery bypass surgery (creatinine rise)	1
27576016_A Genome-Wide Association Study to Identify Single-Nucleotide Polymorphisms for Acute Kidney Injury._Acute kidney injury in critical illness	1
31152163_A catalog of genetic loci associated with kidney function from analyses of a million individuals._Blood urea nitrogen levels	1
31152163_A catalog of genetic loci associated with kidney function from analyses of a million individuals._Chronic kidney disease	1
26831199_Genetic associations at 53 loci highlight cell types and biological pathways relevant for kidney function._Chronic kidney disease	1
26420894_Genetic loci associated with renal function measures and chronic kidney disease in children: the Pediatric Investigation for Genetic Factors Linked with Renal Progression Consortium._Chronic kidney disease	1
29124443_Identification of CDC42BPG as a novel susceptibility locus for hyperuricemia in a Japanese population._Chronic kidney disease	1
20383146_New loci associated with kidney function and chronic kidney disease._Chronic kidney disease	1
29703844_A Genome-Wide Association Study of Diabetic Kidney Disease in Subjects With Type 2 Diabetes._Chronic kidney disease and diabetic kidney disease in type 2 diabetes	1
29703844_A Genome-Wide Association Study of Diabetic Kidney Disease in Subjects With Type 2 Diabetes._Chronic kidney disease in type 2 diabetes	1
20383145_Genetic loci influencing kidney function and chronic kidney disease._Creatinine levels	1
31015462_Sex-specific and pleiotropic effects underlying kidney function identified from GWAS meta-analysis._Creatinine levels	1
26305897_Genome-Wide Association and Trans-ethnic Meta-Analysis for Advanced Diabetic Kidney Disease: Family Investigation of Nephropathy and Diabetes (FIND)._Diabetic kidney disease	1
29703844_A Genome-Wide Association Study of Diabetic Kidney Disease in Subjects With Type 2 Diabetes._Diabetic kidney disease in diabetes (ESRD vs. no ESRD)	1
29703844_A Genome-Wide Association Study of Diabetic Kidney Disease in Subjects With Type 2 Diabetes._Diabetic kidney disease in type 2 diabetes	1
29703844_A Genome-Wide Association Study of Diabetic Kidney Disease in Subjects With Type 2 Diabetes._Diabetic kidney disease in type 2 diabetes (ESRD vs. no ESRD)	1
28739976_Novel Blood Pressure Locus and Gene Discovery Using Genome-Wide Association Study and Expression Data Sets From Blood and the Kidney._Diastolic blood pressure	1
29703844_A Genome-Wide Association Study of Diabetic Kidney Disease in Subjects With Type 2 Diabetes._Early diabetic kidney disease in diabetes	1
31178898_Genetics of Chronic Kidney Disease Stages Across Ancestries: The PAGE Study._End-stage kidney disease	1
29703844_A Genome-Wide Association Study of Diabetic Kidney Disease in Subjects With Type 2 Diabetes._End-stage renal disease in type 2 diabetes	1
29885931_Genome-wide association studies suggest that APOL1-environment interactions more likely trigger kidney disease in African Americans with nondiabetic nephropathy than strong APOL1-second gene interactions._End stage renal disease in APOL1 risk genotype-negative individuals	1
31152163_A catalog of genetic loci associated with kidney function from analyses of a million individuals._Estimated glomerular filtration rate	1
31015462_Sex-specific and pleiotropic effects underlying kidney function identified from GWAS meta-analysis._Estimated glomerular filtration rate	1
30604766_Trans-ethnic kidney function association study reveals putative causal genes and effects on kidney-specific disease aetiologies._Estimated glomerular filtration rate	1
30809046_Genome-wide association study suggests impact of chromosome 10 rs139401390 on kidney function in patients with coronary artery disease._Estimated glomerular filtration rate in coronary artery disease and impaired kidney function	1
29545352_Genome-Wide Association Studies of Metabolites in Patients with CKD Identify Multiple Loci and Illuminate Tubular Transport Mechanisms._Fractional excretion of metabolites in chronic kidney disease	1
24351856_An integrative study of the genetic, social and environmental determinants of chronic kidney disease characterized by tubulointerstitial damages in the North Central Region of Sri Lanka._Glomerular filtration rate	1
27588450_Trans-ethnic Fine Mapping Highlights Kidney-Function Genes Linked to Salt Sensitivity._Glomerular filtration rate	1
28452372_1000 Genomes-based meta-analysis identifies 10 novel loci for kidney function._Glomerular filtration rate (creatinine)	1
26831199_Genetic associations at 53 loci highlight cell types and biological pathways relevant for kidney function._Glomerular filtration rate (creatinine)	1
26420894_Genetic loci associated with renal function measures and chronic kidney disease in children: the Pediatric Investigation for Genetic Factors Linked with Renal Progression Consortium._Glomerular filtration rate in chronic kidney disease	1
26831199_Genetic associations at 53 loci highlight cell types and biological pathways relevant for kidney function._Glomerular filtration rate in non diabetics (creatinine)	1
24244560_A study assessing the association of glycated hemoglobin A1C (HbA1C) associated variants with HbA1C, chronic kidney disease and diabetic retinopathy in populations of Asian ancestry._Glycated hemoglobin levels	1
30955190_Genetic risk score raises the risk of incidence of chronic kidney disease in Korean general population-based cohort._Incident chronic kidney disease	1
27647854_The Genetic Landscape of Renal Complications in Type 1 Diabetes._Kidney disease (end stage renal disease vs non-end stage renal disease) in type 1 diabetes	1
25493955_Genome-wide association study of kidney function decline in individuals of European descent._Kidney function decline traits	1
26272126_Common and rare variants associated with kidney stones and biochemical traits._Kidney stones	1
19561606_Sequence variants in the CLDN14 gene associate with kidney stones and bone mineral density._Kidney stones	1
31178898_Genetics of Chronic Kidney Disease Stages Across Ancestries: The PAGE Study._Mild to moderate chronic kidney disease	1
30678657_Genome-wide association study of myocardial infarction, atrial fibrillation, acute stroke, acute kidney injury and delirium after cardiac surgery - a sub-analysis of the RIPHeart-Study._Postoperative acute renal failure after cardiac surgery	1
30678657_Genome-wide association study of myocardial infarction, atrial fibrillation, acute stroke, acute kidney injury and delirium after cardiac surgery - a sub-analysis of the RIPHeart-Study._Postoperative complication after cardiac surgery	1
30678657_Genome-wide association study of myocardial infarction, atrial fibrillation, acute stroke, acute kidney injury and delirium after cardiac surgery - a sub-analysis of the RIPHeart-Study._Postoperative myocardial infarction after cardiac surgery	1
30678657_Genome-wide association study of myocardial infarction, atrial fibrillation, acute stroke, acute kidney injury and delirium after cardiac surgery - a sub-analysis of the RIPHeart-Study._Postoperative stroke after cardiac surgery	1
26420894_Genetic loci associated with renal function measures and chronic kidney disease in children: the Pediatric Investigation for Genetic Factors Linked with Renal Progression Consortium._Proteinuria and chronic kidney disease	1
26420894_Genetic loci associated with renal function measures and chronic kidney disease in children: the Pediatric Investigation for Genetic Factors Linked with Renal Progression Consortium._Proteinuria in chronic kidney disease	1
28739976_Novel Blood Pressure Locus and Gene Discovery Using Genome-Wide Association Study and Expression Data Sets From Blood and the Kidney._Pulse pressure	1
22797727_Meta-analysis identifies multiple loci associated with kidney function-related traits in east Asian populations._Renal function-related traits (BUN)	1
22797727_Meta-analysis identifies multiple loci associated with kidney function-related traits in east Asian populations._Renal function-related traits (eGRFcrea)	1
22797727_Meta-analysis identifies multiple loci associated with kidney function-related traits in east Asian populations._Renal function-related traits (sCR)	1
22797727_Meta-analysis identifies multiple loci associated with kidney function-related traits in east Asian populations._Renal function-related traits (urea)	1
29545352_Genome-Wide Association Studies of Metabolites in Patients with CKD Identify Multiple Loci and Illuminate Tubular Transport Mechanisms._Serum metabolite concentrations in chronic kidney disease	1
29545352_Genome-Wide Association Studies of Metabolites in Patients with CKD Identify Multiple Loci and Illuminate Tubular Transport Mechanisms._Serum metabolite ratios in chronic kidney disease	1
30181573_Genetics of serum urate concentrations and gout in a high-risk population, patients with chronic kidney disease._Serum urate levels in chronic kidney disease	1
28739976_Novel Blood Pressure Locus and Gene Discovery Using Genome-Wide Association Study and Expression Data Sets From Blood and the Kidney._Systolic blood pressure	1
17903292_A genome-wide association for kidney function and endocrine-related traits in the NHLBI's Framingham Heart Study._Thyroid stimulating hormone levels	1
23028342_New susceptibility loci associated with kidney disease in type 1 diabetes._Type 1 diabetes nephropathy	1
29558500_Genome-wide association analysis identifies multiple loci associated with kidney disease-related traits in Korean populations._Uric acid levels	1
29545352_Genome-Wide Association Studies of Metabolites in Patients with CKD Identify Multiple Loci and Illuminate Tubular Transport Mechanisms._Urinary metabolite concentrations in chronic kidney disease	1
29545352_Genome-Wide Association Studies of Metabolites in Patients with CKD Identify Multiple Loci and Illuminate Tubular Transport Mechanisms._Urinary metabolite ratios in chronic kidney disease	1
26423011_Novel insights into the genetics of smoking behaviour, lung function, and chronic obstructive pulmonary disease (UK BiLEVE): a genetic association study in UK Biobank._Lung function in never smokers (high FEV1 vs average FEV1)	2
27207532_New Locus for Skin Intrinsic Fluorescence in Type 1 Diabetes Also Associated With Blood and Skin Glycated Proteins._Skin fluorescence in type 1 diabetes	2
29124443_Identification of CDC42BPG as a novel susceptibility locus for hyperuricemia in a Japanese population._Estimated glomerular filtration rate	2
29124443_Identification of CDC42BPG as a novel susceptibility locus for hyperuricemia in a Japanese population._Hyperuricemia	2
27694927_A genome-wide association study identifies risk loci for childhood acute lymphoblastic leukemia at 10q26.13 and 12q23.1._Acute lymphoblastic leukemia in childhood (B cell precursor)	2
23648065_Genome-wide association study of chemotherapeutic agent-induced severe neutropenia/leucopenia for patients in Biobank Japan._Adverse response to chemotherapy (neutropenia/leucopenia) (epirubicin)	2
30920136_The impact of donor and recipient common clinical and genetic variation on estimated glomerular filtration rate in a European renal transplant population._Estimated glomerular filtration rate change in renal transplantation (recipient effect)	2
27618452_The genetics of blood pressure regulation and its target organs from association studies in 342,415 individuals._Diastolic blood pressure	2
29455858_A Large-Scale Multi-ancestry Genome-wide Study Accounting for Smoking Behavior Identifies Multiple Significant Loci for Blood Pressure._Diastolic blood pressure (cigarette smoking interaction)	2
27618452_The genetics of blood pressure regulation and its target organs from association studies in 342,415 individuals._Systolic blood pressure	2
29455858_A Large-Scale Multi-ancestry Genome-wide Study Accounting for Smoking Behavior Identifies Multiple Significant Loci for Blood Pressure._Systolic blood pressure (cigarette smoking interaction)	2
23725790_GWAS of DNA methylation variation within imprinting control regions suggests parent-of-origin association._DNA methylation (parent-of-origin)	2
29691896_Genome-wide interaction with the insulin secretion locus MTNR1B reveals CMIP as a novel type 2 diabetes susceptibility gene in African Americans._Type 2 diabetes (SNP x SNP interaction, 1df)	2
28167095_Genome-wide interaction study of dust mite allergen on lung function in children with asthma._Lung function (FEV1/FVC) in asthma (dust mite allergen exposure interaction)	2
26297903_Genetics of long-term treatment outcome in bipolar disorder._Depressive and manic episodes in bipolar disorder	2
30995994_Multivariate genome-wide association study of rapid automatised naming and rapid alternating stimulus in Hispanic American and African-American youth._Rapid alternating stimulus test for letters/numbers	2
30995994_Multivariate genome-wide association study of rapid automatised naming and rapid alternating stimulus in Hispanic American and African-American youth._Rapid automised naming and rapid alternating stimulus test performance	2
30995994_Multivariate genome-wide association study of rapid automatised naming and rapid alternating stimulus in Hispanic American and African-American youth._Rapid automised naming of letters	2
28763065_Genome-wide association analysis identifies common variants influencing infant brain volumes._Brain volume in infants (white matter)	2
30741946_Genome-wide association scan identifies new variants associated with a cognitive predictor of dyslexia._Word spelling	2
27114598_Clinical and Genetic Risk Factors for Acute Pancreatitis in Patients With Acute Lymphoblastic Leukemia._Asparaginase-induced acute pancreatitis in acute lymphoblastic leukemia (onset time)	2
28049566_An Analysis of Two Genome-wide Association Meta-analyses Identifies a New Locus for Broad Depression Phenotype._Depressive symptom measurement or major depressive disorder	2
27560520_Genome-Wide Association Study Reveals Multiple Loci Influencing Normal Human Facial Morphology._Lip morphology	2
29095316_Genome-wide association study for genetic variants related with maximal voluntary ventilation reveals two novel genomic signals associated with lung function._Lung function (maximal voluntary ventilation)	2
28753643_Pharmacogenetic meta-analysis of baseline risk factors, pharmacodynamic, efficacy and tolerability endpoints from two large global cardiovascular outcomes trials for darapladib._Major coronary event in placebo-treated cardiovascular disease (time to event)	2
24277619_ALDH2 is associated to alcohol dependence and is the major genetic determinant of "daily maximum drinks" in a GWAS study of an isolated rural Chinese sample._Alcohol dependence	2
21971053_Genome-wide association study of coronary artery disease in the Japanese._Coronary heart disease	2
21372407_Confirmation of ALDH2 as a Major locus of drinking behavior and of its variants regulating multiple metabolic phenotypes in a Japanese population._Drinking behavior	2
24277619_ALDH2 is associated to alcohol dependence and is the major genetic determinant of "daily maximum drinks" in a GWAS study of an isolated rural Chinese sample._Response to alcohol consumption (flushing response)	2
27899376_GWAS of clinically defined gout and subtypes identifies multiple susceptibility loci that include urate transporter genes._Renal overload gout	2
26068415_Genome-wide association study identifies novel genetic variants contributing to variation in blood metabolite levels._Glycerophospholipid levels	2
25967671_Genome-wide association analysis identifies three new risk loci for gout arthritis in Han Chinese._Gout	2
26902266_Genome wide association study of uric acid in Indian population and interaction of identified variants with Type 2 diabetes._Serum uric acid levels	2
22229870_Genome-wide association of serum uric acid concentration: replication of sequence variants in an island population of the Adriatic coast of Croatia._Uric acid levels	2
30514930_Genetic data and cognitively defined late-onset Alzheimer's disease subgroups._Alzheimer's disease with language domain impairment	2
29500382_Item-level analyses reveal genetic heterogeneity in neuroticism._Feeling lonely	2
