# Supplementary material for: metGWAS 1.0: an R workflow for network-driven over-representation analysis between independent metabolomic and meta-genome-wide association studies
Source: Bioinformatics. 2023 Aug 23;39(9):btad523. doi: 10.1093/bioinformatics/btad523 (PMC10491949; doi:10.1093/bioinformatics/btad523)
Supplement: btad523_Supplementary_Data [file btad523_supplementary_data.zip › Supplementary Material 2/Case Study-2_Suhre et al/workflow results/pathway1_aminoacyl tRNA biosynthesis/mod2_proteinsGenes.csv]

Name	UniProt ID	Primary Gene Name	Type	Primary metCode
[Protein ADP-ribosylarginine] hydrolase	P54922	ADPRH	Enzyme	HMDB0000517
2-amino-3-ketobutyrate coenzyme A ligase, mitochondrial	O75600	GCAT	Enzyme	HMDB0000123
4-aminobutyrate aminotransferase, mitochondrial	P80404	ABAT	Enzyme	HMDB0000161
4F2 cell-surface antigen heavy chain	P08195	SLC3A2	Unknown	HMDB0000517
5-aminolevulinate synthase, erythroid-specific, mitochondrial	P22557	ALAS2	Unknown	HMDB0000123
5-aminolevulinate synthase, nonspecific, mitochondrial	P13196	ALAS1	Unknown	HMDB0000123
5-phosphohydroxy-L-lysine phospho-lyase	Q8IUZ5	PHYKPL	Enzyme	HMDB0000161
60 kDa lysophospholipase	Q86U10	ASPG	Enzyme	HMDB0000168
Acetolactate synthase-like protein	A1L0T0	ILVBL	Unknown	HMDB0000167
Alanine--glyoxylate aminotransferase 2, mitochondrial	Q9BYV1	AGXT2	Enzyme	HMDB0000161 HMDB0000123
Alanine--tRNA ligase, cytoplasmic	P49588	AARS1	Enzyme	HMDB0000161
Alanine--tRNA ligase, mitochondrial	Q5JTZ9	AARS2	Enzyme	HMDB0000161
Alanine aminotransferase 1	P24298	GPT	Enzyme	HMDB0000161
Alanine aminotransferase 2	Q8TD30	GPT2	Enzyme	HMDB0000161
Alpha-aminoadipic semialdehyde synthase, mitochondrial	Q9UDR5	AASS	Unknown	HMDB0000182
Amidophosphoribosyltransferase	Q06203	PPAT	Unknown	HMDB0000641
Aminoadipate-semialdehyde synthase	A4D0W4	AASS	Enzyme	HMDB0000182
Aminomethyltransferase, mitochondrial	P48728	AMT	Enzyme	HMDB0000123
Aminopeptidase N	P15144	ANPEP	Unknown	HMDB0000123
Arginase-1	P05089	ARG1	Unknown	HMDB0000517
Arginase-2, mitochondrial	P78540	ARG2	Unknown	HMDB0000517
Arginine--tRNA ligase, cytoplasmic	P54136	RARS1	Enzyme	HMDB0000517
Arginine decarboxylase	Q96A70	AZIN2	Enzyme	HMDB0000517
Argininosuccinate lyase	P04424	ASL	Enzyme	HMDB0000517
Argininosuccinate synthase	P00966	ASS1	Enzyme	HMDB0000517
Aromatic-L-amino-acid decarboxylase	P20711	DDC	Enzyme	HMDB0000177 HMDB0000158
Asparagine--tRNA ligase, cytoplasmic	O43776	NARS1	Enzyme	HMDB0000168
Asparagine synthetase [glutamine-hydrolyzing]	P08243	ASNS	Enzyme	HMDB0000168 HMDB0000641
Aspartate aminotransferase, cytoplasmic	P17174	GOT1	Enzyme	HMDB0000158
Aspartate aminotransferase, mitochondrial	P00505	GOT2	Enzyme	HMDB0000158
Basic fibroblast growth factor receptor 1	P11362	FGFR1	Enzyme	HMDB0000158
Beta-Ala-His dipeptidase	Q96KN2	CNDP1	Unknown	HMDB0000177
Bile acid-CoA:amino acid N-acyltransferase	Q14032	BAAT	Enzyme	HMDB0000123
Biotinidase	P43251	BTD	Enzyme	HMDB0000182
Branched-chain-amino-acid aminotransferase, cytosolic	P54687	BCAT1	Enzyme	HMDB0000883
Branched-chain-amino-acid aminotransferase, mitochondrial	O15382	BCAT2	Enzyme	HMDB0000883
CAD protein	P27708	CAD	Unknown	HMDB0000641
Carnosine synthase 1	A5YM72	CARNS1	Unknown	HMDB0000517 HMDB0000177 HMDB0000182
Catechol O-methyltransferase	P21964	COMT	Unknown	HMDB0000883
Coagulation factor XIII A chain	P00488	F13A1	Unknown	HMDB0000641
CTP synthase 1	P17812	CTPS1	Unknown	HMDB0000641
CTP synthase 2	Q9NRF8	CTPS2	Enzyme	HMDB0000641
Cysteine desulfurase, mitochondrial	Q9Y697	NFS1	Unknown	HMDB0000161
Cytosol aminopeptidase	P28838	LAP3	Unknown	HMDB0000123
D-amino-acid oxidase	P14920	DAO	Unknown	HMDB0000123
Dolichyl-diphosphooligosaccharide--protein glycosyltransferase 48 kDa subunit	P39656	DDOST	Enzyme	HMDB0000168
Dolichyl-diphosphooligosaccharide--protein glycosyltransferase subunit 1	P04843	RPN1	Enzyme	HMDB0000168
Dolichyl-diphosphooligosaccharide--protein glycosyltransferase subunit 2	P04844	RPN2	Enzyme	HMDB0000168
Dolichyl-diphosphooligosaccharide--protein glycosyltransferase subunit DAD1	P61803	DAD1	Enzyme	HMDB0000168
Dolichyl-diphosphooligosaccharide--protein glycosyltransferase subunit STT3A	P46977	STT3A	Enzyme	HMDB0000168
Dolichyl-diphosphooligosaccharide--protein glycosyltransferase subunit STT3B	Q8TCJ2	STT3B	Enzyme	HMDB0000168
Ecto-ADP-ribosyltransferase 3	Q13508	ART3	Unknown	HMDB0000517
Ecto-ADP-ribosyltransferase 4	Q93070	ART4	Unknown	HMDB0000517
Ecto-ADP-ribosyltransferase 5	Q96L15	ART5	Unknown	HMDB0000517
Epidermal growth factor receptor	P00533	EGFR	Enzyme	HMDB0000158
Glutamate [NMDA] receptor subunit 3B	O60391	GRIN3B	Unknown	HMDB0000123
Glutamate [NMDA] receptor subunit epsilon-1	Q12879	GRIN2A	Unknown	HMDB0000123
Glutamate [NMDA] receptor subunit epsilon-3	Q14957	GRIN2C	Unknown	HMDB0000123
Glutaminase kidney isoform, mitochondrial	O94925	GLS	Enzyme	HMDB0000641
Glutaminase liver isoform, mitochondrial	Q9UI32	GLS2	Enzyme	HMDB0000641
Glutamine--fructose-6-phosphate aminotransferase [isomerizing] 1	Q06210	GFPT1	Enzyme	HMDB0000641
Glutamine--fructose-6-phosphate aminotransferase [isomerizing] 2	O94808	GFPT2	Enzyme	HMDB0000641
Glutamine--tRNA ligase	P47897	QARS1	Enzyme	HMDB0000641
Glutamine-dependent NAD(+) synthetase	Q6IA69	NADSYN1	Unknown	HMDB0000641
Glutamine synthetase	P15104	GLUL	Enzyme	HMDB0000641
Glutamyl-tRNA(Gln) amidotransferase subunit A, mitochondrial	Q9H0R6	QRSL1	Enzyme	HMDB0000641
Glutamyl-tRNA(Gln) amidotransferase subunit B, mitochondrial	O75879	GATB	Enzyme	HMDB0000641
Glutamyl-tRNA(Gln) amidotransferase subunit C, mitochondrial	O43716	GATC	Unknown	HMDB0000641
Glutathione synthetase	P48637	GSS	Enzyme	HMDB0000123
Glycine--tRNA ligase	P41250	GARS1	Enzyme	HMDB0000123
Glycine amidinotransferase, mitochondrial	P50440	GATM	Enzyme	HMDB0000517 HMDB0000123
Glycine cleavage system H protein, mitochondrial	P23434	GCSH	Enzyme	HMDB0000123
Glycine dehydrogenase [decarboxylating], mitochondrial	P23378	GLDC	Enzyme	HMDB0000123
Glycine N-acyltransferase	Q6IB77	GLYAT	Enzyme	HMDB0000123
Glycine N-acyltransferase-like protein 1	Q969I3	GLYATL1	Enzyme	HMDB0000641 HMDB0000123
Glycine N-acyltransferase-like protein 2	Q8WU03	GLYATL2	Enzyme	HMDB0000123
Glycine N-methyltransferase	Q14749	GNMT	Unknown	HMDB0000123
Glycine receptor subunit alpha-1	P23415	GLRA1	Unknown	HMDB0000123
Glycine receptor subunit alpha-2	P23416	GLRA2	Unknown	HMDB0000123
Glycine receptor subunit alpha-3	O75311	GLRA3	Unknown	HMDB0000123
Glycine receptor subunit beta	P48167	GLRB	Unknown	HMDB0000123
GMP synthase [glutamine-hydrolyzing]	P49915	GMPS	Unknown	HMDB0000641
GPI-linked NAD(P)(+)--arginine ADP-ribosyltransferase 1	P52961	ART1	Unknown	HMDB0000517
HemK methyltransferase family member 1	Q9Y5R4	HEMK1	Unknown	HMDB0000177
High affinity cationic amino acid transporter 1	P30825	SLC7A1	Enzyme	HMDB0000517
Histidine--tRNA ligase, cytoplasmic	P12081	HARS1	Enzyme	HMDB0000177
Histidine ammonia-lyase	P42357	HAL	Enzyme	HMDB0000177
Histidine decarboxylase	P19113	HDC	Enzyme	HMDB0000177
Histone-lysine N-methyltransferase EHMT1	Q9H9B1	EHMT1	Unknown	HMDB0000182
Histone-lysine N-methyltransferase EHMT2	Q96KQ7	EHMT2	Unknown	HMDB0000182
Histone-lysine N-methyltransferase EZH2	Q15910	EZH2	Unknown	HMDB0000182
Histone-lysine N-methyltransferase MLL	Q03164	KMT2A	Unknown	HMDB0000182
Histone-lysine N-methyltransferase MLL2	O14686	KMT2B	Unknown	HMDB0000182
Histone-lysine N-methyltransferase MLL3	Q8NEZ4	KMT2C	Unknown	HMDB0000182
Histone-lysine N-methyltransferase MLL4	Q9UMN6	KMT2B	Unknown	HMDB0000182
Histone-lysine N-methyltransferase NSD2	O96028	NSD2	Unknown	HMDB0000182
Histone-lysine N-methyltransferase NSD3	Q9BZ95	NSD3	Unknown	HMDB0000182
Histone-lysine N-methyltransferase SETD2	Q9BYW2	SETD2	Unknown	HMDB0000182
Histone-lysine N-methyltransferase SETD7	Q8WTS6	SETD7	Unknown	HMDB0000182
Histone-lysine N-methyltransferase SETDB1	Q15047	SETDB1	Unknown	HMDB0000182
Histone-lysine N-methyltransferase, H3 lysine-36 and H4 lysine-20 specific	Q96L73	NSD1	Unknown	HMDB0000182
Histone-lysine N-methyltransferase, H3 lysine-79 specific	Q8TEK3	DOT1L	Unknown	HMDB0000182
Iodotyrosine dehalogenase 1	Q6PHW0	IYD	Unknown	HMDB0000158
Isoaspartyl peptidase/L-asparaginase	Q7L266	ASRGL1	Enzyme	HMDB0000168
Kynureninase	Q16719	KYNU	Unknown	HMDB0000161
Kynurenine--oxoglutarate transaminase 1	Q16773	KYAT1	Enzyme	HMDB0000641
Kynurenine--oxoglutarate transaminase 3	Q6YP21	KYAT3	Enzyme	HMDB0000123
L-amino-acid oxidase	Q96RQ9	IL4I1	Unknown	HMDB0000158
L-serine dehydratase/L-threonine deaminase	P20132	SDS	Enzyme	HMDB0000167
Large neutral amino acids transporter small subunit 2	Q9UHI5	SLC7A8	Transporter	HMDB0000161 HMDB0000641
Lysine--tRNA ligase	Q15046	KARS1	Enzyme	HMDB0000182
Lysine-specific demethylase 2A	Q9Y2K7	KDM2A	Enzyme	HMDB0000182
Lysine-specific demethylase 2B	Q8NHM5	KDM2B	Enzyme	HMDB0000182
Methyltransferase-like protein 2B	Q6P1Q9	METTL2B	Unknown	HMDB0000177
Methyltransferase-like protein 6	Q8TCB7	METTL6	Unknown	HMDB0000177
Molybdenum cofactor sulfurase	Q96EN8	MOCOS	Enzyme	HMDB0000161
Monocarboxylate transporter 10	Q8TF71	SLC16A10	Transporter	HMDB0000161 HMDB0000641 HMDB0000123 HMDB0000177 HMDB0000167 HMDB0000158 HMDB0000883
Monocarboxylate transporter 8	P36021	SLC16A2	Transporter	HMDB0000158
N-acetylmuramoyl-L-alanine amidase	Q96PD5	PGLYRP2	Unknown	HMDB0000161
N-arachidonyl glycine receptor	Q14330	GPR18	Unknown	HMDB0000123
NAD-dependent protein deacetylase sirtuin-6	Q8N6T7	SIRT6	Unknown	HMDB0000517
Neutral amino acid transporter A	P43007	SLC1A4	Unknown	HMDB0000161 HMDB0000167
Neutral amino acid transporter B(0)	Q15758	SLC1A5	Transporter	HMDB0000168 HMDB0000641
Nitric oxide synthase, brain	P29475	NOS1	Unknown	HMDB0000517
Nitric oxide synthase, endothelial	P29474	NOS3	Unknown	HMDB0000517
Nitric oxide synthase, inducible	P35228	NOS2	Unknown	HMDB0000517
NOS1 mutant	B3VK56	NOS1	Enzyme	HMDB0000517
Peptidoglycan recognition protein 1	O75594	PGLYRP1	Enzyme	HMDB0000161
Peptidoglycan recognition protein 3	Q96LB9	PGLYRP3	Enzyme	HMDB0000161
Peptidoglycan recognition protein 4	Q96LB8	PGLYRP4	Enzyme	HMDB0000161
Peroxisomal sarcosine oxidase	Q9P0Z9	PIPOX	Unknown	HMDB0000123
Phenylalanine-4-hydroxylase	P00439	PAH	Enzyme	HMDB0000158
Phosphoribosylformylglycinamidine synthase	O15067	PFAS	Enzyme	HMDB0000641
PR domain zinc finger protein 2	Q13029	PRDM2	Unknown	HMDB0000182
Probable arginine--tRNA ligase, mitochondrial	Q5T160	RARS2	Enzyme	HMDB0000517
Probable asparagine--tRNA ligase, mitochondrial	Q96I59	NARS2	Enzyme	HMDB0000168
Probable histidine--tRNA ligase, mitochondrial	P49590	HARS2	Enzyme	HMDB0000177
Probable threonine--tRNA ligase 2, cytoplasmic	A2RTX5	TARS3	Enzyme	HMDB0000167
Procollagen-lysine,2-oxoglutarate 5-dioxygenase 1	Q02809	PLOD1	Unknown	HMDB0000182
Procollagen-lysine,2-oxoglutarate 5-dioxygenase 2	O00469	PLOD2	Unknown	HMDB0000182
Procollagen-lysine,2-oxoglutarate 5-dioxygenase 3	O60568	PLOD3	Unknown	HMDB0000182
Propionyl-CoA carboxylase beta chain, mitochondrial	P05166	PCCB	Enzyme	HMDB0000883
Protein-arginine deiminase type-3	Q9ULW8	PADI3	Unknown	HMDB0000517
Protein-arginine deiminase type-4	Q9UM07	PADI4	Unknown	HMDB0000517
Protein-glutamine gamma-glutamyltransferase 2	P21980	TGM2	Unknown	HMDB0000641
Protein-glutamine gamma-glutamyltransferase 4	P49221	TGM4	Unknown	HMDB0000641
Protein-glutamine gamma-glutamyltransferase 5	O43548	TGM5	Unknown	HMDB0000641
Protein-glutamine gamma-glutamyltransferase 6	O95932	TGM6	Unknown	HMDB0000641
Protein-glutamine gamma-glutamyltransferase E	Q08188	TGM3	Unknown	HMDB0000641
Protein-glutamine gamma-glutamyltransferase K	P22735	TGM1	Unknown	HMDB0000641
Protein-glutamine gamma-glutamyltransferase Z	Q96PF1	TGM7	Unknown	HMDB0000641
Protein arginine N-methyltransferase 3	O60678	PRMT3	Unknown	HMDB0000177
Proton-coupled amino acid transporter 1	Q7Z2H8	SLC36A1	Transporter	HMDB0000161 HMDB0000123
Sarcosine dehydrogenase, mitochondrial	Q9UL12	SARDH	Unknown	HMDB0000123
Selenocysteine lyase	Q96I15	SCLY	Enzyme	HMDB0000161
Serine--pyruvate aminotransferase	P21549	AGXT	Unknown	HMDB0000161 HMDB0000123
Serine dehydratase-like	Q96GA7	SDSL	Enzyme	HMDB0000167
Serine hydroxymethyltransferase	Q5BJF5	SHMT2	Enzyme	HMDB0000123
Serine hydroxymethyltransferase, cytosolic	P34896	SHMT1	Enzyme	HMDB0000123
Serine hydroxymethyltransferase, mitochondrial	P34897	SHMT2	Enzyme	HMDB0000123
Sodium- and chloride-dependent glycine transporter 1	P48067	SLC6A9	Unknown	HMDB0000123
Sodium- and chloride-dependent glycine transporter 2	Q9Y345	SLC6A5	Unknown	HMDB0000123
Sodium-coupled neutral amino acid transporter 3	Q99624	SLC38A3	Transporter	HMDB0000161 HMDB0000168 HMDB0000641 HMDB0000177
Threonine--tRNA ligase, cytoplasmic	P26639	TARS1	Enzyme	HMDB0000167
Threonine--tRNA ligase, mitochondrial	Q9BW92	TARS2	Enzyme	HMDB0000167
Threonine synthase-like 1	Q8IYQ7	THNSL1	Enzyme	HMDB0000167
Thyroid peroxidase	P07202	TPO	Unknown	HMDB0000158
Trifunctional purine biosynthetic protein adenosine-3	P22102	GART	Enzyme	HMDB0000123
Tubulin--tyrosine ligase	Q8NG68	TTL	Unknown	HMDB0000158
Tyrosinase	P14679	TYR	Unknown	HMDB0000158
Tyrosine--tRNA ligase, cytoplasmic	P54577	YARS1	Enzyme	HMDB0000158
Tyrosine--tRNA ligase, mitochondrial	Q9Y2Z4	YARS2	Enzyme	HMDB0000158
Tyrosine 3-monooxygenase	P07101	TH	Enzyme	HMDB0000158
Tyrosine aminotransferase	P17735	TAT	Enzyme	HMDB0000158
Uncharacterized methyltransferase WBSCR22	O43709	BUD23	Unknown	HMDB0000177
Valine--tRNA ligase	P26640	VARS1	Enzyme	HMDB0000883
Valine--tRNA ligase, mitochondrial	Q5ST30	VARS2	Enzyme	HMDB0000883
Vesicular inhibitory amino acid transporter	Q9H598	SLC32A1	Enzyme	HMDB0000123
Y+L amino acid transporter 1	Q9UM01	SLC7A7	Unknown	HMDB0000517
Y+L amino acid transporter 2	Q92536	SLC7A6	Unknown	HMDB0000517
Glutamine--tRNA ligase	P47897	EPRS1	Enzyme	HMDB0000641
Histone-lysine N-methyltransferase MLL2	O14686	KMT2D	Unknown	HMDB0000182
